# Supplementary material for: Gene coexpression network analysis of fruit transcriptomes uncovers a possible mechanistically distinct class of sugar/acid ratio-associated genes in sweet orange
Source: BMC Plant Biol. 2017 Oct 30;17:186. doi: 10.1186/s12870-017-1138-8 (PMC5663102; doi:10.1186/s12870-017-1138-8)
Supplement: Supplementary file 1 — A list of genes correlated with the sugar level with Pcc = +/−0.8 and 0.9, respectively. (XLSX 286 kb) [file 12870_2017_1138_MOESM1_ESM.xlsx]

## Sheet: SugarCorrelatedGenes
A list of genes with Pcc of +/-0.9				A list of genes with Pcc of +/-0.8
CsGID	Pcc	FDR		CsGID	Pcc	FDR
Cs1g01250	-0.943447	1.43289e-10		Cs1g01250	-0.943447	1.43289e-10
Cs1g01280	-0.899251	9.37469e-09		Cs1g01280	-0.899251	9.37469e-09
Cs1g01290	0.912275	2.92746e-09		Cs1g01290	0.912275	2.92746e-09
Cs1g01530	-0.946434	1.01855e-10		Cs1g01310	-0.881761	3.84713e-08
Cs1g01610	-0.942265	1.61429e-10		Cs1g01500	-0.847295	4.02307e-07			0.5607
Cs1g01880	0.915218	2.2475e-09		Cs1g01530	-0.946434	1.01855e-10
Cs1g02280	0.908245	4.23264e-09		Cs1g01540	-0.809995	3.05074e-06
Cs1g02420	-0.897979	1.04224e-08		Cs1g01600	0.885295	2.91658e-08
Cs1g02750	-0.922962	1.06942e-09		Cs1g01610	-0.942265	1.61429e-10
Cs1g02820	-0.918755	1.61851e-09		Cs1g01620	-0.863881	1.39424e-07
Cs1g02880	-0.917613	1.79587e-09		Cs1g01700	-0.857271	2.14507e-07
Cs1g02890	-0.901811	7.49648e-09		Cs1g01880	0.915218	2.2475e-09
Cs1g03040	0.933114	3.97778e-10		Cs1g01890	0.860995	1.69103e-07
Cs1g03210	-0.921506	1.22842e-09		Cs1g02280	0.908245	4.23264e-09
Cs1g03290	-0.939304	2.14323e-10		Cs1g02310	0.889591	2.08055e-08
Cs1g03370	-0.911752	3.06826e-09		Cs1g02420	-0.897979	1.04224e-08
Cs1g03380	-0.937648	2.51984e-10		Cs1g02520	-0.849295	3.55793e-07
Cs1g03390	-0.918791	1.61222e-09		Cs1g02680	-0.819969	1.84989e-06
Cs1g03580	-0.910477	3.44759e-09		Cs1g02750	-0.922962	1.06942e-09
Cs1g03630	-0.959399	1.61281e-11		Cs1g02820	-0.918755	1.61851e-09
Cs1g03640	-0.913264	2.68451e-09		Cs1g02880	-0.917613	1.79587e-09
Cs1g03670	-0.915431	2.20246e-09		Cs1g02890	-0.901811	7.49648e-09
Cs1g03680	-0.90908	3.92254e-09		Cs1g02900	0.866038	1.20309e-07
Cs1g03700	-0.968528	3.16206e-12		Cs1g02920	-0.876845	5.57079e-08
Cs1g04540	-0.931459	4.66148e-10		Cs1g02930	-0.835626	7.93568e-07
Cs1g04640	-0.91915	1.55588e-09		Cs1g02940	-0.850748	3.25054e-07
Cs1g04790	-0.939744	2.07254e-10		Cs1g02950	-0.884696	3.06369e-08
Cs1g04910	-0.937258	2.62986e-10		Cs1g03020	-0.803919	4.10605e-06
Cs1g05170	0.930651	5.07184e-10		Cs1g03040	0.933114	3.97778e-10
Cs1g05180	-0.946995	9.52423e-11		Cs1g03210	-0.921506	1.22842e-09
Cs1g05190	-0.943265	1.46056e-10		Cs1g03260	-0.888406	2.2877e-08
Cs1g05410	-0.900906	8.12392e-09		Cs1g03290	-0.939304	2.14323e-10
Cs1g05480	0.911043	3.27835e-09		Cs1g03320	0.846777	4.14989e-07
Cs1g05600	-0.913276	2.68256e-09		Cs1g03370	-0.911752	3.06826e-09
Cs1g05770	0.907985	4.33252e-09		Cs1g03380	-0.937648	2.51984e-10
Cs1g05780	-0.962452	9.43265e-12		Cs1g03390	-0.918791	1.61222e-09
Cs1g06020	-0.935328	3.18204e-10		Cs1g03580	-0.910477	3.44759e-09
Cs1g06300	0.914508	2.40497e-09		Cs1g03630	-0.959399	1.61281e-11
Cs1g06320	-0.928093	6.48907e-10		Cs1g03640	-0.913264	2.68451e-09
Cs1g06400	0.933059	3.99878e-10		Cs1g03670	-0.915431	2.20246e-09
Cs1g07020	0.90928	3.85531e-09		Cs1g03680	-0.90908	3.92254e-09
Cs1g07140	-0.907232	4.61994e-09		Cs1g03690	-0.869174	9.69417e-08
Cs1g07245	0.937438	2.59383e-10		Cs1g03700	-0.968528	3.16206e-12
Cs1g07330	0.932033	4.4383e-10		Cs1g03720	0.811601	2.82254e-06
Cs1g07450	-0.93149	4.65362e-10		Cs1g04235	-0.834661	8.39005e-07
Cs1g07550	-0.929197	5.85278e-10		Cs1g04340	-0.88358	3.34386e-08
Cs1g07600	-0.938106	2.42812e-10		Cs1g04400	-0.882694	3.58218e-08
Cs1g08010	0.926373	7.65297e-10		Cs1g04540	-0.931459	4.66148e-10
Cs1g08110	-0.911101	3.26106e-09		Cs1g04620	-0.894893	1.352e-08
Cs1g08150	-0.9474	9.39054e-11		Cs1g04640	-0.91915	1.55588e-09
Cs1g08190	0.952941	4.59009e-11		Cs1g04790	-0.939744	2.07254e-10
Cs1g08300	-0.896059	1.22925e-08		Cs1g04820	0.881214	4.00514e-08
Cs1g08360	-0.914566	2.39138e-09		Cs1g04850	-0.869044	9.77646e-08
Cs1g08550	0.920825	1.31774e-09		Cs1g04910	-0.937258	2.62986e-10
Cs1g08620	-0.938115	2.42812e-10		Cs1g05170	0.930651	5.07184e-10
Cs1g08820	0.929428	5.72568e-10		Cs1g05180	-0.946995	9.52423e-11
Cs1g09100	-0.895146	1.32474e-08		Cs1g05190	-0.943265	1.46056e-10
Cs1g09510	-0.898395	1.00763e-08		Cs1g05200	-0.8552	2.45187e-07
Cs1g09640	0.956468	2.53093e-11		Cs1g05390	-0.866927	1.13038e-07
Cs1g10010	-0.941996	1.65188e-10		Cs1g05410	-0.900906	8.12392e-09
Cs1g10370	-0.916836	1.9265e-09		Cs1g05480	0.911043	3.27835e-09
Cs1g10380	-0.912036	2.98835e-09		Cs1g05510	-0.882528	3.63222e-08
Cs1g10500	-0.920814	1.31847e-09		Cs1g05530	-0.842463	5.35153e-07
Cs1g10530	0.919928	1.44584e-09		Cs1g05540	-0.82189	1.67396e-06
Cs1g10540	-0.943456	1.43289e-10		Cs1g05570	-0.80582	3.74431e-06
Cs1g10770	-0.950257	6.37979e-11		Cs1g05600	-0.913276	2.68256e-09
Cs1g11110	-0.916757	1.94214e-09		Cs1g05770	0.907985	4.33252e-09
Cs1g11190	-0.931624	4.58169e-10		Cs1g05780	-0.962452	9.43265e-12
Cs1g11220	-0.913459	2.63714e-09		Cs1g06010	-0.888333	2.29724e-08
Cs1g11430	0.95813	1.95555e-11		Cs1g06020	-0.935328	3.18204e-10
Cs1g11860	0.947713	9.06174e-11		Cs1g06220	0.80752	3.44361e-06
Cs1g12030	0.912709	2.82319e-09		Cs1g06240	0.813381	2.57913e-06
Cs1g12200	0.930332	5.22991e-10		Cs1g06290	-0.871913	7.96708e-08
Cs1g12360	-0.912321	2.91786e-09		Cs1g06300	0.914508	2.40497e-09
Cs1g12505	-0.89518	1.32229e-08		Cs1g06320	-0.928093	6.48907e-10
Cs1g12550	-0.91111	3.26106e-09		Cs1g06340	-0.877704	5.22889e-08
Cs1g12560	0.947307	9.42254e-11		Cs1g06360	-0.891404	1.80079e-08
Cs1g12580	0.919729	1.47336e-09		Cs1g06370	-0.865231	1.27057e-07
Cs1g13210	-0.913463	2.63714e-09		Cs1g06400	0.933059	3.99878e-10
Cs1g13260	0.940737	1.87083e-10		Cs1g06440	-0.881644	3.88202e-08
Cs1g13290	-0.94389	1.35874e-10		Cs1g06660	-0.822287	1.64095e-06
Cs1g13300	-0.964287	6.89987e-12		Cs1g06690	0.809788	3.08033e-06
Cs1g13590	-0.900087	8.72851e-09		Cs1g06720	0.886365	2.68367e-08
Cs1g13710	-0.902705	6.9374e-09		Cs1g06750	0.884098	3.213e-08
Cs1g13940	-0.896301	1.20474e-08		Cs1g06790	0.825542	1.38373e-06
Cs1g14620	-0.904345	6.00856e-09		Cs1g06810	-0.839641	6.30915e-07
Cs1g14700	0.910446	3.45559e-09		Cs1g06840	-0.872097	7.86107e-08
Cs1g14830	0.934535	3.39653e-10		Cs1g06850	-0.855753	2.36718e-07
Cs1g15010	-0.900957	8.09293e-09		Cs1g07010	0.825981	1.35068e-06
Cs1g15020	-0.911641	3.09194e-09		Cs1g07020	0.90928	3.85531e-09
Cs1g15190	-0.941176	1.7705e-10		Cs1g07140	-0.907232	4.61994e-09
Cs1g15420	-0.935708	3.08087e-10		Cs1g07245	0.937438	2.59383e-10
Cs1g15570	-0.923862	9.79865e-10		Cs1g07330	0.932033	4.4383e-10
Cs1g15590	-0.928415	6.29434e-10		Cs1g07340	-0.874718	6.49281e-08
Cs1g15790	-0.935499	3.11781e-10		Cs1g07360	-0.87193	7.9594e-08
Cs1g15860	-0.916438	1.99743e-09		Cs1g07450	-0.93149	4.65362e-10
Cs1g15870	-0.924519	9.20312e-10		Cs1g07460	-0.860082	1.79396e-07
Cs1g15890	0.90008	8.72851e-09		Cs1g07550	-0.929197	5.85278e-10
Cs1g15940	-0.910984	3.29063e-09		Cs1g07600	-0.938106	2.42812e-10
Cs1g15990	-0.939059	2.19943e-10		Cs1g08010	0.926373	7.65297e-10
Cs1g16000	-0.918334	1.68669e-09		Cs1g08110	-0.911101	3.26106e-09
Cs1g16440	-0.930731	5.0388e-10		Cs1g08150	-0.9474	9.39054e-11
Cs1g16490	-0.927771	6.68929e-10		Cs1g08190	0.952941	4.59009e-11
Cs1g16580	-0.901677	7.58804e-09		Cs1g08270	-0.820914	1.76151e-06
Cs1g16670	-0.933676	3.7821e-10		Cs1g08300	-0.896059	1.22925e-08
Cs1g16680	-0.921827	1.19511e-09		Cs1g08340	-0.798455	5.2807e-06
Cs1g16730	0.9126	2.84567e-09		Cs1g08360	-0.914566	2.39138e-09
Cs1g16850	-0.904979	5.6764e-09		Cs1g08390	-0.823309	1.55369e-06
Cs1g17000	0.905149	5.59404e-09		Cs1g08550	0.920825	1.31774e-09
Cs1g17020	-0.917446	1.82315e-09		Cs1g08620	-0.938115	2.42812e-10
Cs1g17350	-0.932856	4.11327e-10		Cs1g08720	0.868399	1.02013e-07
Cs1g17390	-0.912427	2.89322e-09		Cs1g08820	0.929428	5.72568e-10
Cs1g17510	0.922325	1.13845e-09		Cs1g09020	-0.861806	1.60446e-07
Cs1g17590	-0.931661	4.58169e-10		Cs1g09100	-0.895146	1.32474e-08
Cs1g17665	0.904276	6.0509e-09		Cs1g09130	0.8499	3.42913e-07
Cs1g17850	0.936243	2.87719e-10		Cs1g09270	0.892201	1.68838e-08
Cs1g18050	-0.916605	1.96575e-09		Cs1g09300	-0.888626	2.24994e-08
Cs1g18110	-0.929684	5.59645e-10		Cs1g09370	0.867952	1.05281e-07
Cs1g18400	0.916211	2.04257e-09		Cs1g09460	0.79998	4.92985e-06
Cs1g18460	0.917276	1.8527e-09		Cs1g09510	-0.898395	1.00763e-08
Cs1g18470	-0.944539	1.24344e-10		Cs1g09530	-0.88509	2.96364e-08
Cs1g18560	0.970363	2.5778e-12		Cs1g09560	-0.855475	2.40835e-07
Cs1g18570	0.924885	8.88428e-10		Cs1g09630	0.892524	1.64152e-08
Cs1g19240	-0.910032	3.59604e-09		Cs1g09640	0.956468	2.53093e-11
Cs1g19390	-0.899633	9.07833e-09		Cs1g09660	0.890353	1.95385e-08
Cs1g19690	-0.909896	3.64124e-09		Cs1g09670	-0.800037	4.9179e-06
Cs1g19800	-0.930061	5.38658e-10		Cs1g10010	-0.941996	1.65188e-10
Cs1g19830	-0.922576	1.11126e-09		Cs1g10100	-0.854523	2.56085e-07
Cs1g19950	-0.916152	2.0544e-09		Cs1g10370	-0.916836	1.9265e-09
Cs1g19960	0.915801	2.12525e-09		Cs1g10380	-0.912036	2.98835e-09
Cs1g20000	-0.912601	2.84567e-09		Cs1g10460	-0.807581	3.43404e-06
Cs1g20090	-0.928766	6.05517e-10		Cs1g10500	-0.920814	1.31847e-09
Cs1g20150	0.90828	4.2254e-09		Cs1g10530	0.919928	1.44584e-09
Cs1g20230	-0.930537	5.14144e-10		Cs1g10540	-0.943456	1.43289e-10
Cs1g20250	0.942099	1.64091e-10		Cs1g10770	-0.950257	6.37979e-11
Cs1g20410	-0.929239	5.83863e-10		Cs1g11110	-0.916757	1.94214e-09
Cs1g20430	0.900137	8.69092e-09		Cs1g11190	-0.931624	4.58169e-10
Cs1g20490	-0.921303	1.25515e-09		Cs1g11220	-0.913459	2.63714e-09
Cs1g20560	-0.901087	7.99103e-09		Cs1g11430	0.95813	1.95555e-11
Cs1g20760	0.896378	1.19662e-08		Cs1g11580	0.82106	1.74844e-06
Cs1g20820	0.92088	1.31052e-09		Cs1g11710	-0.85917	1.90485e-07
Cs1g20840	-0.927481	6.86403e-10		Cs1g11860	0.947713	9.06174e-11
Cs1g20880	-0.937939	2.4611e-10		Cs1g12030	0.912709	2.82319e-09
Cs1g20930	0.920354	1.38857e-09		Cs1g12080	0.848006	3.85288e-07
Cs1g20970	-0.895115	1.32632e-08		Cs1g12150	0.826016	1.34828e-06
Cs1g21070	0.908777	4.03566e-09		Cs1g12200	0.930332	5.22991e-10
Cs1g21310	-0.919829	1.45809e-09		Cs1g12210	0.821484	1.70972e-06
Cs1g21460	-0.933893	3.70001e-10		Cs1g12230	-0.88983	2.03965e-08
Cs1g21670	-0.935108	3.23325e-10		Cs1g12245	-0.861307	1.65697e-07
Cs1g21710	-0.927344	6.94934e-10		Cs1g12360	-0.912321	2.91786e-09
Cs1g21720	-0.901974	7.38763e-09		Cs1g12505	-0.89518	1.32229e-08
Cs1g21760	-0.898053	1.03629e-08		Cs1g12520	0.84971	3.46948e-07
Cs1g21770	-0.919092	1.5628e-09		Cs1g12550	-0.91111	3.26106e-09
Cs1g21820	0.932756	4.14548e-10		Cs1g12560	0.947307	9.42254e-11
Cs1g21880	0.915861	2.11403e-09		Cs1g12580	0.919729	1.47336e-09
Cs1g21970	-0.94059	1.89407e-10		Cs1g12670	0.891379	1.80319e-08
Cs1g22300	-0.932602	4.19688e-10		Cs1g12810	0.835975	7.79277e-07
Cs1g22310	-0.90649	4.92777e-09		Cs1g12890	-0.835917	7.81838e-07
Cs1g22330	-0.92307	1.05697e-09		Cs1g13130	-0.852393	2.93207e-07
Cs1g22380	0.902732	6.92951e-09		Cs1g13210	-0.913463	2.63714e-09
Cs1g22470	0.965864	5.33433e-12		Cs1g13250	0.83781	7.02339e-07
Cs1g22620	0.973106	1.8331e-12		Cs1g13260	0.940737	1.87083e-10
Cs1g22770	0.925524	8.36046e-10		Cs1g13290	-0.94389	1.35874e-10
Cs1g22880	-0.916753	1.94214e-09		Cs1g13300	-0.964287	6.89987e-12
Cs1g22940	-0.927746	6.70542e-10		Cs1g13320	0.824573	1.45572e-06
Cs1g23060	-0.946366	1.02353e-10		Cs1g13590	-0.900087	8.72851e-09
Cs1g23230	-0.978566	2.03397e-13		Cs1g13610	-0.855359	2.42664e-07
Cs1g23260	-0.937968	2.4611e-10		Cs1g13620	-0.835211	8.11681e-07
Cs1g23270	-0.953344	4.31386e-11		Cs1g13700	0.886449	2.66542e-08
Cs1g23330	-0.927075	7.1253e-10		Cs1g13710	-0.902705	6.9374e-09
Cs1g23410	-0.910329	3.49644e-09		Cs1g13720	0.824164	1.48686e-06
Cs1g23500	-0.895556	1.27981e-08		Cs1g13860	-0.857574	2.10283e-07
Cs1g23550	0.932368	4.30293e-10		Cs1g13940	-0.896301	1.20474e-08
Cs1g23720	-0.914152	2.47805e-09		Cs1g14060	0.89348	1.52254e-08
Cs1g23750	0.917564	1.80193e-09		Cs1g14360	-0.8851	2.96344e-08
Cs1g23990	-0.922205	1.15137e-09		Cs1g14450	-0.871878	7.98408e-08
Cs1g24000	-0.916649	1.9597e-09		Cs1g14470	-0.807751	3.40759e-06
Cs1g24040	0.953869	4.00233e-11		Cs1g14500	-0.858392	1.99932e-07
Cs1g24430	-0.931737	4.55082e-10		Cs1g14620	-0.904345	6.00856e-09
Cs1g24710	-0.911795	3.05476e-09		Cs1g14700	0.910446	3.45559e-09
Cs1g24820	-0.896388	1.19602e-08		Cs1g14830	0.934535	3.39653e-10
Cs1g24880	-0.910307	3.50315e-09		Cs1g14896	-0.85688	2.19998e-07
Cs1g24940	-0.923207	1.04918e-09		Cs1g15010	-0.900957	8.09293e-09
Cs1g24970	-0.895184	1.32229e-08		Cs1g15020	-0.911641	3.09194e-09
Cs1g25070	-0.932556	4.21273e-10		Cs1g15120	-0.889508	2.09221e-08
Cs1g25110	-0.922259	1.14407e-09		Cs1g15170	-0.887428	2.46712e-08
Cs1g25660	-0.919549	1.50034e-09		Cs1g15180	-0.862941	1.4846e-07
Cs1g25720	-0.916943	1.91359e-09		Cs1g15190	-0.941176	1.7705e-10
Cs1g25740	-0.899502	9.18393e-09		Cs1g15260	-0.841647	5.62334e-07
Cs1g25850	-0.919337	1.53014e-09		Cs1g15320	-0.875267	6.25378e-08
Cs1g25950	0.906643	4.85682e-09		Cs1g15420	-0.935708	3.08087e-10
Cs1g25980	-0.902407	7.12016e-09		Cs1g15480	-0.880039	4.38013e-08
Cs1g26030	0.927822	6.64801e-10		Cs1g15550	0.879803	4.45281e-08
Cs1g26070	0.938533	2.32676e-10		Cs1g15560	-0.82191	1.67339e-06
Cs1g26400	-0.93958	2.0881e-10		Cs1g15570	-0.923862	9.79865e-10
Cs1g26410	-0.91186	3.03731e-09		Cs1g15590	-0.928415	6.29434e-10
Cs1g26550	0.920049	1.42821e-09		Cs1g15790	-0.935499	3.11781e-10
Cs2g01020	-0.905911	5.20736e-09		Cs1g15830	-0.825171	1.4116e-06
Cs2g01540	-0.933327	3.93095e-10		Cs1g15860	-0.916438	1.99743e-09
Cs2g01740	-0.924507	9.20312e-10		Cs1g15870	-0.924519	9.20312e-10
Cs2g01760	0.933064	3.99878e-10		Cs1g15890	0.90008	8.72851e-09
Cs2g01860	-0.918064	1.72378e-09		Cs1g15940	-0.910984	3.29063e-09
Cs2g02000	0.921647	1.21276e-09		Cs1g15960	-0.798985	5.15739e-06
Cs2g02070	-0.896801	1.15163e-08		Cs1g15990	-0.939059	2.19943e-10
Cs2g02210	-0.896511	1.1836e-08		Cs1g16000	-0.918334	1.68669e-09
Cs2g02420	-0.913739	2.57117e-09		Cs1g16180	-0.850781	3.24429e-07
Cs2g02450	0.940616	1.89407e-10		Cs1g16320	-0.82217	1.65106e-06
Cs2g02460	0.931893	4.49232e-10		Cs1g16430	0.886295	2.69761e-08
Cs2g02480	0.907006	4.70407e-09		Cs1g16440	-0.930731	5.0388e-10
Cs2g02520	0.933408	3.89843e-10		Cs1g16490	-0.927771	6.68929e-10
Cs2g02540	-0.906678	4.84552e-09		Cs1g16580	-0.901677	7.58804e-09
Cs2g02610	-0.906669	4.84721e-09		Cs1g16670	-0.933676	3.7821e-10
Cs2g02940	-0.912687	2.8284e-09		Cs1g16680	-0.921827	1.19511e-09
Cs2g03000	-0.923091	1.05605e-09		Cs1g16710	-0.866451	1.16999e-07
Cs2g03030	0.927578	6.82383e-10		Cs1g16730	0.9126	2.84567e-09
Cs2g03080	-0.927572	6.82383e-10		Cs1g16840	-0.858879	1.93922e-07
Cs2g03110	-0.933267	3.93944e-10		Cs1g16850	-0.904979	5.6764e-09
Cs2g03230	0.941693	1.72389e-10		Cs1g16980	0.83667	7.49913e-07
Cs2g03240	0.936478	2.82032e-10		Cs1g16990	0.890154	1.98827e-08
Cs2g03340	-0.895123	1.32632e-08		Cs1g17000	0.905149	5.59404e-09
Cs2g03490	-0.926928	7.21094e-10		Cs1g17020	-0.917446	1.82315e-09
Cs2g03610	-0.901751	7.53684e-09		Cs1g17140	-0.869583	9.42218e-08
Cs2g03900	0.933747	3.75299e-10		Cs1g17210	0.844064	4.87865e-07
Cs2g03930	-0.918264	1.69149e-09		Cs1g17350	-0.932856	4.11327e-10
Cs2g03940	0.946876	9.70683e-11		Cs1g17390	-0.912427	2.89322e-09
Cs2g04080	0.964437	6.89987e-12		Cs1g17420	0.802692	4.34174e-06
Cs2g04090	-0.902457	7.09405e-09		Cs1g17490	-0.874391	6.64579e-08
Cs2g04390	-0.940987	1.8099e-10		Cs1g17500	0.86784	1.06167e-07
Cs2g04440	-0.905951	5.18761e-09		Cs1g17510	0.922325	1.13845e-09
Cs2g04460	-0.907601	4.46943e-09		Cs1g17590	-0.931661	4.58169e-10
Cs2g04600	-0.91447	2.41067e-09		Cs1g17665	0.904276	6.0509e-09
Cs2g04640	0.922486	1.11707e-09		Cs1g17780	-0.823139	1.56767e-06
Cs2g04700	-0.907346	4.57481e-09		Cs1g17790	-0.809469	3.1272e-06
Cs2g04830	-0.91075	3.36373e-09		Cs1g17810	0.857262	2.14587e-07
Cs2g04930	0.895569	1.27875e-08		Cs1g17840	-0.797864	5.42416e-06
Cs2g05000	-0.9272	7.02579e-10		Cs1g17850	0.936243	2.87719e-10
Cs2g05220	-0.939639	2.08341e-10		Cs1g18010	0.827931	1.21639e-06
Cs2g05560	-0.906892	4.75053e-09		Cs1g18050	-0.916605	1.96575e-09
Cs2g05640	-0.915853	2.11419e-09		Cs1g18110	-0.929684	5.59645e-10
Cs2g05690	0.906992	4.70744e-09		Cs1g18120	-0.857924	2.05959e-07
Cs2g05940	-0.927725	6.71758e-10		Cs1g18190	-0.824663	1.44899e-06
Cs2g06140	-0.934341	3.47931e-10		Cs1g18200	-0.88839	2.28906e-08
Cs2g06230	-0.898779	9.73883e-09		Cs1g18260	-0.848656	3.69874e-07
Cs2g06460	0.942831	1.52256e-10		Cs1g18300	-0.890532	1.92429e-08
Cs2g06480	-0.938522	2.32676e-10		Cs1g18360	0.83136	1.00839e-06
Cs2g06530	-0.908471	4.15088e-09		Cs1g18400	0.916211	2.04257e-09
Cs2g06550	-0.921975	1.18194e-09		Cs1g18440	-0.894675	1.37504e-08
Cs2g06560	-0.934963	3.27219e-10		Cs1g18460	0.917276	1.8527e-09
Cs2g06570	-0.9303	5.24781e-10		Cs1g18470	-0.944539	1.24344e-10
Cs2g06620	-0.900145	8.68985e-09		Cs1g18520	0.83022	1.07266e-06
Cs2g06880	-0.908347	4.20221e-09		Cs1g18560	0.970363	2.5778e-12
Cs2g06900	-0.956044	2.77702e-11		Cs1g18570	0.924885	8.88428e-10
Cs2g06960	0.929864	5.50198e-10		Cs1g18670	-0.870304	8.94504e-08
Cs2g07010	0.929058	5.90748e-10		Cs1g18710	0.887361	2.47716e-08
Cs2g07090	-0.914553	2.39339e-09		Cs1g18780	-0.803307	4.22464e-06
Cs2g07300	0.916012	2.08593e-09		Cs1g18940	-0.847699	3.92619e-07
Cs2g07340	-0.929499	5.69465e-10		Cs1g18950	0.818086	2.036e-06
Cs2g07550	0.93968	2.07791e-10		Cs1g19160	0.880625	4.18944e-08
Cs2g07610	-0.911114	3.26106e-09		Cs1g19190	0.865874	1.21527e-07
Cs2g07630	0.937299	2.62986e-10		Cs1g19240	-0.910032	3.59604e-09
Cs2g07660	-0.899414	9.24409e-09		Cs1g19290	0.810681	2.95376e-06
Cs2g07670	-0.921062	1.28641e-09		Cs1g19350	-0.874236	6.71863e-08
Cs2g07690	-0.899395	9.25166e-09		Cs1g19390	-0.899633	9.07833e-09
Cs2g07770	-0.941167	1.7705e-10		Cs1g19660	-0.802251	4.43092e-06
Cs2g07910	-0.923424	1.02141e-09		Cs1g19690	-0.909896	3.64124e-09
Cs2g08000	-0.909398	3.81276e-09		Cs1g19730	0.83638	7.61814e-07
Cs2g08130	-0.929101	5.88825e-10		Cs1g19740	0.844937	4.63126e-07
Cs2g08190	0.926987	7.18427e-10		Cs1g19800	-0.930061	5.38658e-10
Cs2g08200	-0.924993	8.79947e-10		Cs1g19805	0.874847	6.43889e-08
Cs2g08260	-0.915082	2.2769e-09		Cs1g19830	-0.922576	1.11126e-09
Cs2g08340	-0.90602	5.15392e-09		Cs1g19890	-0.854303	2.59686e-07
Cs2g08390	-0.911711	3.07906e-09		Cs1g19950	-0.916152	2.0544e-09
Cs2g09500	-0.943162	1.47805e-10		Cs1g19960	0.915801	2.12525e-09
Cs2g09510	-0.91517	2.25641e-09		Cs1g20000	-0.912601	2.84567e-09
Cs2g09580	-0.923683	9.98137e-10		Cs1g20090	-0.928766	6.05517e-10
Cs2g09770	-0.929497	5.69465e-10		Cs1g20150	0.90828	4.2254e-09
Cs2g09910	0.910635	3.40366e-09		Cs1g20180	-0.881232	4.00031e-08
Cs2g10140	-0.908396	4.18126e-09		Cs1g20210	-0.867611	1.07896e-07
Cs2g10240	-0.902022	7.3579e-09		Cs1g20230	-0.930537	5.14144e-10
Cs2g10375	-0.927009	7.17075e-10		Cs1g20250	0.942099	1.64091e-10
Cs2g10480	-0.937589	2.53969e-10		Cs1g20310	-0.820851	1.76736e-06
Cs2g10540	-0.912226	2.93848e-09		Cs1g20350	-0.84041	6.03517e-07
Cs2g10560	-0.912325	2.91786e-09		Cs1g20370	-0.820521	1.79812e-06
Cs2g10690	0.901769	7.52644e-09		Cs1g20380	-0.866413	1.17309e-07
Cs2g10740	0.941159	1.7705e-10		Cs1g20410	-0.929239	5.83863e-10
Cs2g10850	-0.928832	6.02666e-10		Cs1g20430	0.900137	8.69092e-09
Cs2g11480	-0.933159	3.96313e-10		Cs1g20490	-0.921303	1.25515e-09
Cs2g11570	-0.906686	4.84433e-09		Cs1g20560	-0.901087	7.99103e-09
Cs2g11610	-0.903892	6.2667e-09		Cs1g20620	-0.867312	1.10174e-07
Cs2g11680	0.929731	5.56725e-10		Cs1g20760	0.896378	1.19662e-08
Cs2g11770	-0.94642	1.01855e-10		Cs1g20820	0.92088	1.31052e-09
Cs2g11800	0.907027	4.69578e-09		Cs1g20840	-0.927481	6.86403e-10
Cs2g11840	0.912826	2.78895e-09		Cs1g20870	0.824324	1.47502e-06
Cs2g12000	-0.917297	1.85076e-09		Cs1g20880	-0.937939	2.4611e-10
Cs2g12010	0.929158	5.85806e-10		Cs1g20920	0.891115	1.83746e-08
Cs2g12080	-0.895658	1.26935e-08		Cs1g20930	0.920354	1.38857e-09
Cs2g12130	-0.912552	2.85815e-09		Cs1g20970	-0.895115	1.32632e-08
Cs2g12170	-0.901187	7.9198e-09		Cs1g21020	-0.877344	5.36771e-08
Cs2g12340	-0.938231	2.42189e-10		Cs1g21060	-0.880905	4.10481e-08
Cs2g12470	-0.915167	2.25641e-09		Cs1g21070	0.908777	4.03566e-09
Cs2g12480	-0.915039	2.28541e-09		Cs1g21130	0.811698	2.80869e-06
Cs2g12510	-0.94649	1.01815e-10		Cs1g21260	0.885694	2.82324e-08
Cs2g12620	-0.905432	5.44341e-09		Cs1g21300	-0.890718	1.89735e-08
Cs2g12860	-0.916873	1.9261e-09		Cs1g21310	-0.919829	1.45809e-09
Cs2g12870	-0.913514	2.62622e-09		Cs1g21370	0.848001	3.853e-07
Cs2g13060	-0.895503	1.28468e-08		Cs1g21460	-0.933893	3.70001e-10
Cs2g13250	0.934088	3.5984e-10		Cs1g21670	-0.935108	3.23325e-10
Cs2g13510	-0.946618	1.00711e-10		Cs1g21710	-0.927344	6.94934e-10
Cs2g13730	-0.928381	6.30499e-10		Cs1g21720	-0.901974	7.38763e-09
Cs2g13760	-0.960578	1.31428e-11		Cs1g21750	-0.826444	1.31647e-06
Cs2g13900	-0.931661	4.58169e-10		Cs1g21760	-0.898053	1.03629e-08
Cs2g14110	0.936494	2.81855e-10		Cs1g21770	-0.919092	1.5628e-09
Cs2g14120	0.913116	2.71697e-09		Cs1g21820	0.932756	4.14548e-10
Cs2g14240	0.91316	2.70832e-09		Cs1g21850	-0.855605	2.38914e-07
Cs2g14510	0.910931	3.30618e-09		Cs1g21860	-0.82675	1.29493e-06
Cs2g14720	-0.895745	1.26145e-08		Cs1g21870	-0.825082	1.41693e-06
Cs2g14990	-0.914722	2.35985e-09		Cs1g21880	0.915861	2.11403e-09
Cs2g15300	-0.898761	9.752e-09		Cs1g21940	0.889598	2.08012e-08
Cs2g15320	-0.911943	3.01625e-09		Cs1g21970	-0.94059	1.89407e-10
Cs2g15870	-0.953362	4.31386e-11		Cs1g22000	-0.809753	3.08458e-06
Cs2g15930	-0.935502	3.11781e-10		Cs1g22050	-0.847051	4.08054e-07
Cs2g15940	0.913539	2.62116e-09		Cs1g22280	-0.811523	2.83356e-06
Cs2g16070	-0.929588	5.6569e-10		Cs1g22300	-0.932602	4.19688e-10
Cs2g16240	0.940224	1.97985e-10		Cs1g22310	-0.90649	4.92777e-09
Cs2g16560	0.898266	1.01883e-08		Cs1g22330	-0.92307	1.05697e-09
Cs2g16570	0.900922	8.11442e-09		Cs1g22380	0.902732	6.92951e-09
Cs2g16790	-0.939904	2.05404e-10		Cs1g22450	-0.803997	4.09067e-06
Cs2g16810	-0.948903	7.58904e-11		Cs1g22470	0.965864	5.33433e-12
Cs2g16860	-0.935106	3.23325e-10		Cs1g22490	-0.87187	7.98608e-08
Cs2g16940	-0.945085	1.17361e-10		Cs1g22550	-0.883544	3.35119e-08
Cs2g17040	-0.90243	7.11068e-09		Cs1g22620	0.973106	1.8331e-12
Cs2g17080	-0.939715	2.07254e-10		Cs1g22630	-0.888555	2.26306e-08
Cs2g17090	-0.911825	3.04605e-09		Cs1g22750	-0.844687	4.69781e-07
Cs2g17210	-0.91687	1.9261e-09		Cs1g22770	0.925524	8.36046e-10
Cs2g17350	0.924202	9.47045e-10		Cs1g22880	-0.916753	1.94214e-09
Cs2g17400	-0.899408	9.24409e-09		Cs1g22940	-0.927746	6.70542e-10
Cs2g17860	-0.942768	1.52874e-10		Cs1g23040	-0.857811	2.07234e-07
Cs2g17920	0.917681	1.78912e-09		Cs1g23060	-0.946366	1.02353e-10
Cs2g18020	-0.897923	1.0467e-08		Cs1g23110	-0.888523	2.26677e-08
Cs2g18570	0.919178	1.5533e-09		Cs1g23230	-0.978566	2.03397e-13
Cs2g18810	-0.911595	3.10676e-09		Cs1g23260	-0.937968	2.4611e-10
Cs2g19080	-0.911509	3.13438e-09		Cs1g23270	-0.953344	4.31386e-11
Cs2g19200	0.955649	2.99138e-11		Cs1g23330	-0.927075	7.1253e-10
Cs2g19230	0.954734	3.42623e-11		Cs1g23390	-0.889351	2.1176e-08
Cs2g19400	0.953111	4.47079e-11		Cs1g23410	-0.910329	3.49644e-09
Cs2g19430	-0.946414	1.01855e-10		Cs1g23430	-0.832329	9.57418e-07
Cs2g19600	0.900082	8.72851e-09		Cs1g23450	-0.892837	1.60011e-08
Cs2g19610	-0.909801	3.67212e-09		Cs1g23460	0.884856	3.02332e-08
Cs2g19620	-0.922619	1.10599e-09		Cs1g23500	-0.895556	1.27981e-08
Cs2g19630	0.940695	1.87396e-10		Cs1g23530	-0.868562	1.00822e-07
Cs2g19680	-0.926734	7.33481e-10		Cs1g23550	0.932368	4.30293e-10
Cs2g20400	-0.948977	7.56173e-11		Cs1g23600	0.827786	1.22516e-06
Cs2g20620	-0.921634	1.21332e-09		Cs1g23660	-0.877893	5.15856e-08
Cs2g20680	-0.938699	2.28733e-10		Cs1g23710	0.795975	5.91467e-06
Cs2g20780	0.929224	5.83863e-10		Cs1g23720	-0.914152	2.47805e-09
Cs2g20980	-0.921102	1.28087e-09		Cs1g23750	0.917564	1.80193e-09
Cs2g21000	-0.928284	6.37484e-10		Cs1g23760	-0.878592	4.88734e-08
Cs2g21200	-0.912785	2.79904e-09		Cs1g23790	0.835283	8.08753e-07
Cs2g21450	-0.899158	9.45339e-09		Cs1g23990	-0.922205	1.15137e-09
Cs2g21460	0.92785	6.63809e-10		Cs1g24000	-0.916649	1.9597e-09
Cs2g21820	-0.935573	3.11361e-10		Cs1g24010	-0.867023	1.12314e-07
Cs2g22100	-0.896174	1.21726e-08		Cs1g24040	0.953869	4.00233e-11
Cs2g22200	-0.935732	3.08087e-10		Cs1g24120	0.882827	3.54436e-08
Cs2g22260	-0.942087	1.64091e-10		Cs1g24140	0.878432	4.94907e-08
Cs2g22660	-0.931309	4.74112e-10		Cs1g24160	-0.837331	7.23083e-07
Cs2g22730	-0.89767	1.07147e-08		Cs1g24200	-0.814757	2.40744e-06
Cs2g23070	-0.930929	4.91922e-10		Cs1g24225	-0.836051	7.758e-07
Cs2g23350	0.947022	9.52423e-11		Cs1g24230	-0.808818	3.23138e-06
Cs2g23540	-0.927951	6.57358e-10		Cs1g24350	-0.846624	4.18724e-07
Cs2g23570	-0.901198	7.91836e-09		Cs1g24430	-0.931737	4.55082e-10
Cs2g23750	0.910676	3.39095e-09		Cs1g24510	0.852417	2.92907e-07
Cs2g23870	0.904453	5.94423e-09		Cs1g24630	-0.798915	5.17286e-06
Cs2g23880	-0.925557	8.35091e-10		Cs1g24710	-0.911795	3.05476e-09
Cs2g24030	-0.949611	7.01483e-11		Cs1g24820	-0.896388	1.19602e-08
Cs2g24040	0.951302	5.60442e-11		Cs1g24840	0.855667	2.38095e-07
Cs2g24330	-0.908759	4.03984e-09		Cs1g24880	-0.910307	3.50315e-09
Cs2g24360	0.960447	1.33941e-11		Cs1g24930	-0.827803	1.22464e-06
Cs2g24400	0.930936	4.91922e-10		Cs1g24940	-0.923207	1.04918e-09
Cs2g24410	-0.909404	3.81276e-09		Cs1g24970	-0.895184	1.32229e-08
Cs2g24550	0.929768	5.5493e-10		Cs1g24990	-0.886894	2.57169e-08
Cs2g24880	-0.899274	9.35929e-09		Cs1g25040	-0.879504	4.56217e-08
Cs2g24950	-0.931869	4.50188e-10		Cs1g25060	-0.881537	3.90758e-08
Cs2g25230	-0.901023	8.04101e-09		Cs1g25070	-0.932556	4.21273e-10
Cs2g25280	0.928417	6.29434e-10		Cs1g25110	-0.922259	1.14407e-09
Cs2g25360	-0.917871	1.75325e-09		Cs1g25130	-0.858915	1.93551e-07
Cs2g25580	0.914158	2.47805e-09		Cs1g25480	0.819389	1.90704e-06
Cs2g25630	-0.9096	3.74417e-09		Cs1g25610	-0.849654	3.4818e-07
Cs2g25730	-0.9225	1.11604e-09		Cs1g25630	-0.891346	1.80718e-08
Cs2g25850	0.906065	5.13424e-09		Cs1g25660	-0.919549	1.50034e-09
Cs2g26110	0.945733	1.08298e-10		Cs1g25670	0.833013	9.2077e-07
Cs2g26290	0.920593	1.35283e-09		Cs1g25680	-0.891439	1.79629e-08
Cs2g26550	-0.917241	1.859e-09		Cs1g25720	-0.916943	1.91359e-09
Cs2g26630	0.92271	1.09562e-09		Cs1g25730	-0.828528	1.17619e-06
Cs2g26640	-0.943523	1.43289e-10		Cs1g25740	-0.899502	9.18393e-09
Cs2g26650	-0.908064	4.29887e-09		Cs1g25850	-0.919337	1.53014e-09
Cs2g27050	0.927023	7.16545e-10		Cs1g25950	0.906643	4.85682e-09
Cs2g27460	-0.898246	1.01988e-08		Cs1g25980	-0.902407	7.12016e-09
Cs2g27470	0.900231	8.62869e-09		Cs1g26030	0.927822	6.64801e-10
Cs2g27650	0.932321	4.32061e-10		Cs1g26070	0.938533	2.32676e-10
Cs2g27760	-0.914032	2.50147e-09		Cs1g26170	0.800999	4.70229e-06
Cs2g27970	-0.899134	9.47209e-09		Cs1g26260	-0.856282	2.28736e-07
Cs2g28190	0.934548	3.39653e-10		Cs1g26330	0.820944	1.75905e-06
Cs2g28300	0.901351	7.81461e-09		Cs1g26400	-0.93958	2.0881e-10
Cs2g28305	0.916248	2.03482e-09		Cs1g26410	-0.91186	3.03731e-09
Cs2g28370	-0.937309	2.62986e-10		Cs1g26550	0.920049	1.42821e-09
Cs2g28690	0.899412	9.24409e-09		Cs1g26760	0.830389	1.06246e-06
Cs2g28830	0.94566	1.08812e-10		Cs2g01020	-0.905911	5.20736e-09
Cs2g28860	-0.929573	5.65816e-10		Cs2g01210	-0.819152	1.93135e-06
Cs2g29090	-0.910251	3.51847e-09		Cs2g01220	-0.803252	4.23432e-06
Cs2g29200	0.917091	1.88691e-09		Cs2g01270	0.874354	6.66083e-08
Cs2g29280	-0.901519	7.691e-09		Cs2g01360	-0.880064	4.3743e-08
Cs2g29620	0.91264	2.83923e-09		Cs2g01540	-0.933327	3.93095e-10
Cs2g29700	-0.909483	3.78752e-09		Cs2g01560	0.822293	1.64087e-06
Cs2g29965	0.908132	4.2688e-09		Cs2g01650	-0.872359	7.70976e-08
Cs2g30270	0.958786	1.83939e-11		Cs2g01690	-0.894021	1.45408e-08
Cs2g30280	0.905534	5.39524e-09		Cs2g01740	-0.924507	9.20312e-10
Cs2g30590	0.927288	6.98573e-10		Cs2g01760	0.933064	3.99878e-10
Cs2g30670	-0.914689	2.36447e-09		Cs2g01840	0.863573	1.42421e-07
Cs2g30790	0.912096	2.97183e-09		Cs2g01860	-0.918064	1.72378e-09
Cs2g30950	-0.90538	5.4652e-09		Cs2g02000	0.921647	1.21276e-09
Cs2g30985	0.908573	4.10767e-09		Cs2g02070	-0.896801	1.15163e-08
Cs2g31040	-0.924293	9.37953e-10		Cs2g02120	0.883285	3.4182e-08
Cs2g31350	-0.901965	7.39079e-09		Cs2g02210	-0.896511	1.1836e-08
Cs2g31360	-0.938747	2.27754e-10		Cs2g02340	-0.892816	1.60156e-08
Cs2g31390	-0.931989	4.45426e-10		Cs2g02420	-0.913739	2.57117e-09
Cs2g31435	-0.940426	1.92604e-10		Cs2g02450	0.940616	1.89407e-10
Cs3g01130	-0.911219	3.23096e-09		Cs2g02460	0.931893	4.49232e-10
Cs3g01140	-0.924012	9.67249e-10		Cs2g02470	0.89307	1.57265e-08
Cs3g01250	-0.911537	3.12621e-09		Cs2g02480	0.907006	4.70407e-09
Cs3g01500	-0.897194	1.11268e-08		Cs2g02510	-0.890963	1.85839e-08
Cs3g01520	-0.93526	3.19776e-10		Cs2g02520	0.933408	3.89843e-10
Cs3g01530	-0.933812	3.73441e-10		Cs2g02540	-0.906678	4.84552e-09
Cs3g01640	-0.917195	1.86844e-09		Cs2g02610	-0.906669	4.84721e-09
Cs3g01720	-0.907193	4.63446e-09		Cs2g02780	-0.809268	3.15804e-06
Cs3g01800	-0.903858	6.2829e-09		Cs2g02940	-0.912687	2.8284e-09
Cs3g01900	-0.907595	4.46943e-09		Cs2g03000	-0.923091	1.05605e-09
Cs3g02020	-0.952829	4.59009e-11		Cs2g03020	-0.8706	8.74834e-08
Cs3g02125	0.920454	1.37284e-09		Cs2g03030	0.927578	6.82383e-10
Cs3g02660	0.918291	1.69012e-09		Cs2g03080	-0.927572	6.82383e-10
Cs3g03210	-0.897706	1.06802e-08		Cs2g03110	-0.933267	3.93944e-10
Cs3g03220	-0.903281	6.60541e-09		Cs2g03230	0.941693	1.72389e-10
Cs3g03335	0.916942	1.91359e-09		Cs2g03240	0.936478	2.82032e-10
Cs3g03350	-0.936267	2.8721e-10		Cs2g03270	0.866626	1.15464e-07
Cs3g03610	0.943698	1.39823e-10		Cs2g03340	-0.895123	1.32632e-08
Cs3g03680	-0.900545	8.38885e-09		Cs2g03420	-0.876453	5.73533e-08
Cs3g03980	0.903613	6.4302e-09		Cs2g03430	0.860022	1.80124e-07
Cs3g04000	0.898791	9.73688e-09		Cs2g03490	-0.926928	7.21094e-10
Cs3g04090	-0.911398	3.17175e-09		Cs2g03550	-0.880698	4.16634e-08
Cs3g04170	0.913246	2.68775e-09		Cs2g03610	-0.901751	7.53684e-09
Cs3g04190	0.962535	9.43265e-12		Cs2g03810	0.878341	4.98238e-08
Cs3g04340	0.915557	2.17328e-09		Cs2g03900	0.933747	3.75299e-10
Cs3g04360	0.95774	2.12736e-11		Cs2g03930	-0.918264	1.69149e-09
Cs3g04530	-0.942242	1.61429e-10		Cs2g03940	0.946876	9.70683e-11
Cs3g05410	0.902325	7.16677e-09		Cs2g03960	0.881925	3.7998e-08
Cs3g05740	0.90908	3.92254e-09		Cs2g04080	0.964437	6.89987e-12
Cs3g05800	-0.920311	1.39132e-09		Cs2g04090	-0.902457	7.09405e-09
Cs3g06110	-0.905841	5.23364e-09		Cs2g04110	-0.825062	1.41824e-06
Cs3g06150	-0.943705	1.39823e-10		Cs2g04160	-0.860974	1.69227e-07
Cs3g06830	0.960209	1.36173e-11		Cs2g04190	-0.893661	1.49852e-08
Cs3g06880	-0.919522	1.50429e-09		Cs2g04380	-0.837734	7.05439e-07
Cs3g06900	-0.929807	5.52582e-10		Cs2g04390	-0.940987	1.8099e-10
Cs3g07140	-0.897417	1.09158e-08		Cs2g04440	-0.905951	5.18761e-09
Cs3g07280	0.935542	3.11781e-10		Cs2g04460	-0.907601	4.46943e-09
Cs3g07395	-0.933253	3.93944e-10		Cs2g04490	0.878867	4.78475e-08
Cs3g07720	-0.906602	4.8718e-09		Cs2g04550	-0.834575	8.42961e-07
Cs3g07770	-0.932101	4.4056e-10		Cs2g04600	-0.91447	2.41067e-09
Cs3g07790	-0.921947	1.18283e-09		Cs2g04640	0.922486	1.11707e-09
Cs3g07940	0.898072	1.03585e-08		Cs2g04650	-0.84291	5.21388e-07
Cs3g07950	0.949282	7.22299e-11		Cs2g04680	-0.854513	2.56183e-07
Cs3g08100	0.934593	3.384e-10		Cs2g04700	-0.907346	4.57481e-09
Cs3g08430	-0.923533	1.01261e-09		Cs2g04740	-0.88324	3.42903e-08
Cs3g08450	-0.922544	1.11431e-09		Cs2g04800	0.87504	6.35558e-08
Cs3g08640	0.923995	9.67538e-10		Cs2g04830	-0.91075	3.36373e-09
Cs3g08670	-0.950959	5.87366e-11		Cs2g04930	0.895569	1.27875e-08
Cs3g09000	0.949425	7.14034e-11		Cs2g05000	-0.9272	7.02579e-10
Cs3g09300	-0.937897	2.4611e-10		Cs2g05080	-0.876416	5.74858e-08
Cs3g09670	-0.942647	1.55406e-10		Cs2g05220	-0.939639	2.08341e-10
Cs3g09800	-0.900495	8.42447e-09		Cs2g05250	-0.841484	5.67627e-07
Cs3g10320	0.931231	4.77248e-10		Cs2g05470	-0.881449	3.93617e-08
Cs3g10390	0.946791	9.82589e-11		Cs2g05560	-0.906892	4.75053e-09
Cs3g10410	0.902789	6.90497e-09		Cs2g05605	0.867811	1.06336e-07
Cs3g10470	0.897467	1.08789e-08		Cs2g05640	-0.915853	2.11419e-09
Cs3g10550	-0.928147	6.45377e-10		Cs2g05650	-0.795548	6.02613e-06
Cs3g10560	-0.928694	6.10388e-10		Cs2g05660	-0.815873	2.27515e-06
Cs3g10670	0.949875	6.8339e-11		Cs2g05690	0.906992	4.70744e-09
Cs3g10690	0.945179	1.15988e-10		Cs2g05700	-0.891537	1.78194e-08
Cs3g10930	-0.910091	3.57614e-09		Cs2g05730	-0.860181	1.78206e-07
Cs3g10940	-0.921514	1.22842e-09		Cs2g05800	0.824005	1.49931e-06
Cs3g10950	-0.924438	9.27837e-10		Cs2g05930	-0.8894	2.10985e-08
Cs3g11270	0.930197	5.284e-10		Cs2g05940	-0.927725	6.71758e-10
Cs3g11520	0.913652	2.59522e-09		Cs2g05980	0.875676	6.07208e-08
Cs3g11690	0.951706	5.24634e-11		Cs2g06050	-0.889573	2.08255e-08
Cs3g12220	0.921884	1.18951e-09		Cs2g06080	0.88572	2.81773e-08
Cs3g12240	-0.929806	5.52582e-10		Cs2g06140	-0.934341	3.47931e-10
Cs3g12490	0.907221	4.62247e-09		Cs2g06200	0.88853	2.26631e-08
Cs3g12520	0.920968	1.29894e-09		Cs2g06230	-0.898779	9.73883e-09
Cs3g12670	0.951272	5.60442e-11		Cs2g06240	-0.801569	4.5772e-06
Cs3g12930	-0.950727	6.04664e-11		Cs2g06460	0.942831	1.52256e-10
Cs3g12970	-0.929293	5.81884e-10		Cs2g06480	-0.938522	2.32676e-10
Cs3g13100	-0.910858	3.33002e-09		Cs2g06530	-0.908471	4.15088e-09
Cs3g13120	-0.924551	9.19639e-10		Cs2g06540	-0.834469	8.4799e-07
Cs3g13290	-0.965346	5.72575e-12		Cs2g06550	-0.921975	1.18194e-09
Cs3g13320	0.916414	2.00072e-09		Cs2g06560	-0.934963	3.27219e-10
Cs3g13370	0.899548	9.14498e-09		Cs2g06570	-0.9303	5.24781e-10
Cs3g13680	0.930417	5.17835e-10		Cs2g06590	-0.863293	1.45016e-07
Cs3g13690	0.908918	3.98603e-09		Cs2g06620	-0.900145	8.68985e-09
Cs3g13710	0.944893	1.20548e-10		Cs2g06860	0.887655	2.42007e-08
Cs3g13740	0.939331	2.13898e-10		Cs2g06880	-0.908347	4.20221e-09
Cs3g13810	-0.926049	7.89482e-10		Cs2g06900	-0.956044	2.77702e-11
Cs3g14150	-0.903589	6.44382e-09		Cs2g06960	0.929864	5.50198e-10
Cs3g14190	-0.918172	1.70736e-09		Cs2g07010	0.929058	5.90748e-10
Cs3g14220	0.940576	1.89407e-10		Cs2g07090	-0.914553	2.39339e-09
Cs3g14410	0.964113	6.89987e-12		Cs2g07110	0.820262	1.82257e-06
Cs3g14420	0.902068	7.33469e-09		Cs2g07130	-0.819596	1.88648e-06
Cs3g14430	-0.937068	2.67431e-10		Cs2g07150	0.874406	6.63995e-08
Cs3g14605	0.931459	4.66148e-10		Cs2g07190	0.853503	2.73236e-07
Cs3g14610	0.922529	1.11431e-09		Cs2g07300	0.916012	2.08593e-09
Cs3g14770	0.90276	6.91304e-09		Cs2g07330	-0.827624	1.23592e-06
Cs3g14970	-0.908192	4.24998e-09		Cs2g07340	-0.929499	5.69465e-10
Cs3g15060	-0.942259	1.61429e-10		Cs2g07390	0.884437	3.12959e-08
Cs3g15180	-0.917137	1.87752e-09		Cs2g07530	0.865873	1.21527e-07
Cs3g15380	-0.924763	8.98724e-10		Cs2g07550	0.93968	2.07791e-10
Cs3g15540	0.909407	3.81276e-09		Cs2g07610	-0.911114	3.26106e-09
Cs3g15590	-0.932204	4.37173e-10		Cs2g07630	0.937299	2.62986e-10
Cs3g15600	-0.916855	1.9261e-09		Cs2g07660	-0.899414	9.24409e-09
Cs3g15640	0.897469	1.08789e-08		Cs2g07670	-0.921062	1.28641e-09
Cs3g15690	0.912332	2.91786e-09		Cs2g07690	-0.899395	9.25166e-09
Cs3g15710	-0.91431	2.43978e-09		Cs2g07710	-0.851731	3.05646e-07
Cs3g15740	-0.897962	1.04363e-08		Cs2g07740	-0.888846	2.2119e-08
Cs3g15770	-0.958502	1.84685e-11		Cs2g07770	-0.941167	1.7705e-10
Cs3g15800	0.912032	2.98835e-09		Cs2g07910	-0.923424	1.02141e-09
Cs3g15830	0.922749	1.09285e-09		Cs2g07930	-0.88051	4.22133e-08
Cs3g15880	-0.918308	1.68924e-09		Cs2g07960	-0.847614	3.94624e-07
Cs3g15900	0.895174	1.32239e-08		Cs2g08000	-0.909398	3.81276e-09
Cs3g16000	0.939417	2.11954e-10		Cs2g08110	-0.798272	5.3223e-06
Cs3g16070	0.917624	1.79587e-09		Cs2g08130	-0.929101	5.88825e-10
Cs3g16120	0.923683	9.98137e-10		Cs2g08170	0.863849	1.39719e-07
Cs3g16130	0.964763	6.45775e-12		Cs2g08190	0.926987	7.18427e-10
Cs3g16310	0.943607	1.4172e-10		Cs2g08200	-0.924993	8.79947e-10
Cs3g16410	0.958407	1.86223e-11		Cs2g08210	-0.857613	2.09752e-07
Cs3g16430	0.935672	3.08614e-10		Cs2g08250	0.826704	1.29806e-06
Cs3g16440	0.924829	8.93421e-10		Cs2g08260	-0.915082	2.2769e-09
Cs3g16480	0.947829	8.94863e-11		Cs2g08320	0.804908	3.91076e-06
Cs3g16530	-0.919043	1.57133e-09		Cs2g08340	-0.90602	5.15392e-09
Cs3g16610	-0.924958	8.83333e-10		Cs2g08390	-0.911711	3.07906e-09
Cs3g16700	0.917895	1.75201e-09		Cs2g08850	0.861407	1.64786e-07
Cs3g16750	-0.923863	9.79865e-10		Cs2g09160	-0.795286	6.09322e-06
Cs3g16810	-0.896196	1.2152e-08		Cs2g09410	-0.827655	1.234e-06
Cs3g16910	0.949724	6.91827e-11		Cs2g09480	-0.861831	1.60204e-07
Cs3g16940	0.914362	2.42775e-09		Cs2g09500	-0.943162	1.47805e-10
Cs3g16980	-0.94012	1.99946e-10		Cs2g09510	-0.91517	2.25641e-09
Cs3g17000	-0.916953	1.91359e-09		Cs2g09520	-0.887901	2.37472e-08
Cs3g17140	-0.935365	3.17447e-10		Cs2g09545	-0.865515	1.24533e-07
Cs3g17210	-0.907529	4.49726e-09		Cs2g09550	-0.840455	6.01945e-07
Cs3g17220	-0.918604	1.64611e-09		Cs2g09570	-0.842019	5.49804e-07
Cs3g17520	0.932617	4.19434e-10		Cs2g09580	-0.923683	9.98137e-10
Cs3g17560	-0.896154	1.21907e-08		Cs2g09600	0.833108	9.15968e-07
Cs3g17670	0.914218	2.4637e-09		Cs2g09620	-0.818799	1.96565e-06
Cs3g17780	-0.918451	1.67175e-09		Cs2g09740	-0.850483	3.30414e-07
Cs3g18030	-0.927256	6.98631e-10		Cs2g09770	-0.929497	5.69465e-10
Cs3g18120	0.933151	3.96313e-10		Cs2g09820	-0.873318	7.19116e-08
Cs3g18140	0.928041	6.52177e-10		Cs2g09900	-0.886282	2.6996e-08
Cs3g18540	-0.911687	3.08126e-09		Cs2g09910	0.910635	3.40366e-09
Cs3g18870	0.929173	5.85762e-10		Cs2g09920	-0.840827	5.88814e-07
Cs3g18990	-0.906088	5.12719e-09		Cs2g09940	-0.885395	2.89185e-08
Cs3g19200	-0.919852	1.45508e-09		Cs2g10090	-0.852578	2.8992e-07
Cs3g19500	-0.931921	4.4799e-10		Cs2g10140	-0.908396	4.18126e-09
Cs3g19540	-0.902052	7.34319e-09		Cs2g10240	-0.902022	7.3579e-09
Cs3g19610	-0.897219	1.11047e-08		Cs2g10320	-0.885934	2.7667e-08
Cs3g19630	-0.939029	2.19943e-10		Cs2g10375	-0.927009	7.17075e-10
Cs3g19660	-0.902627	6.98475e-09		Cs2g10450	-0.880584	4.19772e-08
Cs3g19800	-0.89694	1.13845e-08		Cs2g10480	-0.937589	2.53969e-10
Cs3g19890	0.932745	4.14548e-10		Cs2g10540	-0.912226	2.93848e-09
Cs3g19930	-0.913293	2.67885e-09		Cs2g10560	-0.912325	2.91786e-09
Cs3g20030	-0.920433	1.37539e-09		Cs2g10690	0.901769	7.52644e-09
Cs3g20300	-0.926244	7.76887e-10		Cs2g10710	0.869664	9.37211e-08
Cs3g20340	-0.939711	2.07254e-10		Cs2g10720	0.857954	2.05588e-07
Cs3g20390	0.952859	4.59009e-11		Cs2g10740	0.941159	1.7705e-10
Cs3g20420	-0.935021	3.24752e-10		Cs2g10780	-0.894308	1.4195e-08
Cs3g20820	-0.895279	1.31117e-08		Cs2g10850	-0.928832	6.02666e-10
Cs3g20890	-0.936722	2.76033e-10		Cs2g10880	-0.84608	4.32086e-07
Cs3g21400	-0.924726	9.02485e-10		Cs2g10910	0.813499	2.56538e-06
Cs3g21540	-0.912523	2.86626e-09		Cs2g11400	-0.885583	2.84935e-08
Cs3g22140	0.970527	2.5778e-12		Cs2g11480	-0.933159	3.96313e-10
Cs3g22190	-0.914711	2.35985e-09		Cs2g11560	-0.847537	3.96311e-07
Cs3g22230	-0.907074	4.68283e-09		Cs2g11570	-0.906686	4.84433e-09
Cs3g22260	-0.90725	4.61638e-09		Cs2g11610	-0.903892	6.2667e-09
Cs3g22270	-0.940945	1.81261e-10		Cs2g11680	0.929731	5.56725e-10
Cs3g22420	-0.915689	2.14715e-09		Cs2g11770	-0.94642	1.01855e-10
Cs3g22490	0.913398	2.65278e-09		Cs2g11800	0.907027	4.69578e-09
Cs3g22570	-0.89782	1.05612e-08		Cs2g11830	-0.799649	5.00539e-06
Cs3g22620	-0.93794	2.4611e-10		Cs2g11840	0.912826	2.78895e-09
Cs3g22730	-0.942382	1.60814e-10		Cs2g11940	-0.835545	7.96649e-07
Cs3g22840	-0.922519	1.11431e-09		Cs2g12000	-0.917297	1.85076e-09
Cs3g22850	0.933655	3.788e-10		Cs2g12010	0.929158	5.85806e-10
Cs3g23010	0.914854	2.33505e-09		Cs2g12040	-0.875668	6.0734e-08
Cs3g23120	-0.912637	2.83923e-09		Cs2g12080	-0.895658	1.26935e-08
Cs3g23270	0.918403	1.679e-09		Cs2g12130	-0.912552	2.85815e-09
Cs3g23340	-0.91796	1.74248e-09		Cs2g12140	-0.894857	1.35547e-08
Cs3g23410	-0.905137	5.59461e-09		Cs2g12150	-0.873182	7.26631e-08
Cs3g23450	-0.927613	6.81095e-10		Cs2g12170	-0.901187	7.9198e-09
Cs3g23570	-0.904221	6.08408e-09		Cs2g12270	-0.816156	2.24132e-06
Cs3g23870	0.935074	3.23325e-10		Cs2g12320	-0.863661	1.41522e-07
Cs3g23970	-0.909536	3.76714e-09		Cs2g12340	-0.938231	2.42189e-10
Cs3g24100	-0.921645	1.21276e-09		Cs2g12470	-0.915167	2.25641e-09
Cs3g24120	-0.908274	4.2254e-09		Cs2g12480	-0.915039	2.28541e-09
Cs3g24210	0.896438	1.19059e-08		Cs2g12510	-0.94649	1.01815e-10
Cs3g24285	0.909567	3.75621e-09		Cs2g12620	-0.905432	5.44341e-09
Cs3g24330	-0.92934	5.79049e-10		Cs2g12730	-0.798083	5.36955e-06
Cs3g24380	0.919791	1.46406e-09		Cs2g12750	-0.893094	1.56984e-08
Cs3g24480	-0.908726	4.05045e-09		Cs2g12790	-0.876773	5.60252e-08
Cs3g24530	-0.907986	4.33252e-09		Cs2g12810	-0.874475	6.60485e-08
Cs3g24680	-0.912995	2.74279e-09		Cs2g12860	-0.916873	1.9261e-09
Cs3g24730	0.956708	2.44892e-11		Cs2g12870	-0.913514	2.62622e-09
Cs3g24820	0.908245	4.23264e-09		Cs2g12930	-0.800189	4.8864e-06
Cs3g25000	0.900222	8.63256e-09		Cs2g13060	-0.895503	1.28468e-08
Cs3g25070	-0.93234	4.3151e-10		Cs2g13250	0.934088	3.5984e-10
Cs3g25150	-0.90192	7.41803e-09		Cs2g13450	0.843054	5.17291e-07
Cs3g25160	-0.946088	1.04847e-10		Cs2g13500	0.806849	3.55627e-06
Cs3g25370	0.923501	1.01387e-09		Cs2g13510	-0.946618	1.00711e-10
Cs3g25380	0.949351	7.19683e-11		Cs2g13730	-0.928381	6.30499e-10
Cs3g25690	-0.921667	1.21276e-09		Cs2g13760	-0.960578	1.31428e-11
Cs3g25740	-0.938108	2.42812e-10		Cs2g13830	-0.868013	1.0485e-07
Cs3g25860	-0.945388	1.11797e-10		Cs2g13890	-0.857846	2.06856e-07
Cs3g25900	-0.947126	9.52423e-11		Cs2g13900	-0.931661	4.58169e-10
Cs3g26020	-0.931281	4.75468e-10		Cs2g13910	0.887817	2.38906e-08
Cs3g26100	0.929728	5.56725e-10		Cs2g14110	0.936494	2.81855e-10
Cs3g26410	0.928541	6.22005e-10		Cs2g14120	0.913116	2.71697e-09
Cs3g26540	-0.923381	1.02648e-09		Cs2g14170	-0.822136	1.65332e-06
Cs3g26640	0.907969	4.33695e-09		Cs2g14240	0.91316	2.70832e-09
Cs3g26670	-0.936676	2.77597e-10		Cs2g14250	0.880593	4.19618e-08
Cs3g26730	-0.927502	6.85304e-10		Cs2g14280	-0.816392	2.21824e-06
Cs3g26740	0.923635	9.99392e-10		Cs2g14380	-0.859449	1.87002e-07
Cs3g26760	-0.901995	7.37544e-09		Cs2g14440	-0.886135	2.72559e-08
Cs3g26820	0.906038	5.14632e-09		Cs2g14510	0.910931	3.30618e-09
Cs3g26830	-0.920524	1.36266e-09		Cs2g14610	0.891717	1.75544e-08
Cs3g26840	-0.902818	6.88957e-09		Cs2g14640	-0.816165	2.24082e-06
Cs3g26900	-0.907645	4.46393e-09		Cs2g14720	-0.895745	1.26145e-08
Cs3g26970	0.923963	9.69314e-10		Cs2g14730	-0.828988	1.14676e-06
Cs3g27050	-0.916158	2.0544e-09		Cs2g14770	-0.822147	1.65273e-06
Cs3g27070	-0.89793	1.04646e-08		Cs2g14920	-0.847099	4.06885e-07
Cs3g27260	-0.911886	3.03266e-09		Cs2g14940	-0.865958	1.20943e-07
Cs3g27310	0.917568	1.80193e-09		Cs2g14990	-0.914722	2.35985e-09
Cs3g27320	-0.941637	1.72389e-10		Cs2g15300	-0.898761	9.752e-09
Cs3g27580	-0.897426	1.09115e-08		Cs2g15310	0.865049	1.28601e-07
Cs3g27710	-0.936133	2.91861e-10		Cs2g15320	-0.911943	3.01625e-09
Cs3g27740	0.950512	6.20276e-11		Cs2g15520	-0.873694	6.99618e-08
Cs3g27820	-0.907965	4.33695e-09		Cs2g15700	0.799526	5.03118e-06
Cs4g01270	0.920347	1.38859e-09		Cs2g15840	-0.821829	1.67933e-06
Cs4g01350	-0.900897	8.12697e-09		Cs2g15870	-0.953362	4.31386e-11
Cs4g01430	0.919641	1.48651e-09		Cs2g15930	-0.935502	3.11781e-10
Cs4g01490	-0.943494	1.43289e-10		Cs2g15940	0.913539	2.62116e-09
Cs4g01600	0.936322	2.85163e-10		Cs2g16070	-0.929588	5.6569e-10
Cs4g01680	-0.936034	2.95457e-10		Cs2g16150	0.846245	4.27748e-07
Cs4g01700	-0.930238	5.26651e-10		Cs2g16230	-0.871896	7.97521e-08
Cs4g02010	-0.910253	3.51847e-09		Cs2g16240	0.940224	1.97985e-10
Cs4g02020	-0.922317	1.13847e-09		Cs2g16450	-0.867337	1.10033e-07
Cs4g02120	0.935143	3.23325e-10		Cs2g16540	-0.827818	1.22388e-06
Cs4g02260	0.936396	2.8273e-10		Cs2g16560	0.898266	1.01883e-08
Cs4g02585	0.940567	1.89407e-10		Cs2g16570	0.900922	8.11442e-09
Cs4g02620	-0.922476	1.11747e-09		Cs2g16580	0.887012	2.54958e-08
Cs4g02630	0.912389	2.90006e-09		Cs2g16590	-0.829587	1.10968e-06
Cs4g02640	-0.948374	8.18039e-11		Cs2g16650	-0.891221	1.82312e-08
Cs4g02760	-0.909249	3.86349e-09		Cs2g16790	-0.939904	2.05404e-10
Cs4g02780	-0.927556	6.82383e-10		Cs2g16810	-0.948903	7.58904e-11
Cs4g02810	-0.937819	2.48814e-10		Cs2g16860	-0.935106	3.23325e-10
Cs4g02820	-0.929492	5.69465e-10		Cs2g16940	-0.945085	1.17361e-10
Cs4g03040	-0.896658	1.16788e-08		Cs2g17040	-0.90243	7.11068e-09
Cs4g03370	0.904944	5.68108e-09		Cs2g17080	-0.939715	2.07254e-10
Cs4g03450	-0.93368	3.7821e-10		Cs2g17090	-0.911825	3.04605e-09
Cs4g03530	-0.922527	1.11431e-09		Cs2g17210	-0.91687	1.9261e-09
Cs4g03580	0.939477	2.10976e-10		Cs2g17350	0.924202	9.47045e-10
Cs4g03660	-0.906071	5.13403e-09		Cs2g17380	0.836628	7.51396e-07
Cs4g03710	0.897854	1.05297e-08		Cs2g17400	-0.899408	9.24409e-09
Cs4g03850	-0.895142	1.32474e-08		Cs2g17480	-0.891677	1.76114e-08
Cs4g03940	0.901416	7.77242e-09		Cs2g17540	-0.857958	2.05588e-07
Cs4g03960	0.941437	1.73678e-10		Cs2g17570	-0.831224	1.0153e-06
Cs4g04170	-0.963979	6.89987e-12		Cs2g17640	0.893252	1.54952e-08
Cs4g04240	-0.947521	9.26906e-11		Cs2g17860	-0.942768	1.52874e-10
Cs4g04410	-0.919951	1.44418e-09		Cs2g17890	-0.839574	6.3326e-07
Cs4g04470	-0.905793	5.25756e-09		Cs2g17910	-0.798542	5.26051e-06
Cs4g04750	-0.920973	1.29894e-09		Cs2g17920	0.917681	1.78912e-09
Cs4g04780	-0.932135	4.38941e-10		Cs2g17940	0.850287	3.34568e-07
Cs4g04890	-0.913103	2.71704e-09		Cs2g17970	0.83931	6.43189e-07
Cs4g04990	-0.946182	1.04159e-10		Cs2g17980	0.802576	4.36501e-06
Cs4g05200	-0.951922	5.11668e-11		Cs2g18020	-0.897923	1.0467e-08
Cs4g05300	0.942642	1.55406e-10		Cs2g18210	-0.826348	1.32318e-06
Cs4g05470	-0.933551	3.8311e-10		Cs2g18220	-0.882852	3.53954e-08
Cs4g05500	-0.903374	6.55398e-09		Cs2g18250	0.831114	1.02119e-06
Cs4g05540	0.897456	1.08836e-08		Cs2g18320	-0.799615	5.01274e-06
Cs4g05700	-0.920993	1.29715e-09		Cs2g18330	-0.803359	4.21451e-06
Cs4g05730	-0.923062	1.05697e-09		Cs2g18570	0.919178	1.5533e-09
Cs4g05770	0.903473	6.49472e-09		Cs2g18590	-0.836567	7.53443e-07
Cs4g05880	0.952821	4.59009e-11		Cs2g18810	-0.911595	3.10676e-09
Cs4g05940	-0.901369	7.80646e-09		Cs2g18820	-0.827298	1.25877e-06
Cs4g05980	-0.905631	5.35023e-09		Cs2g18990	-0.885969	2.75905e-08
Cs4g06010	-0.925957	7.97882e-10		Cs2g19000	-0.861975	1.58812e-07
Cs4g06020	-0.937337	2.6267e-10		Cs2g19080	-0.911509	3.13438e-09
Cs4g06230	-0.917787	1.76783e-09		Cs2g19200	0.955649	2.99138e-11
Cs4g06400	-0.919704	1.47642e-09		Cs2g19230	0.954734	3.42623e-11
Cs4g06620	0.925114	8.70979e-10		Cs2g19240	0.889722	2.05866e-08
Cs4g06630	-0.932475	4.25043e-10		Cs2g19400	0.953111	4.47079e-11
Cs4g06690	-0.9013	7.84688e-09		Cs2g19430	-0.946414	1.01855e-10
Cs4g06760	0.903565	6.45306e-09		Cs2g19600	0.900082	8.72851e-09
Cs4g06840	-0.915466	2.19469e-09		Cs2g19610	-0.909801	3.67212e-09
Cs4g06850	-0.927578	6.82383e-10		Cs2g19620	-0.922619	1.10599e-09
Cs4g06880	0.954439	3.63944e-11		Cs2g19630	0.940695	1.87396e-10
Cs4g06980	-0.926196	7.80408e-10		Cs2g19680	-0.926734	7.33481e-10
Cs4g07310	0.920076	1.42592e-09		Cs2g19850	-0.889918	2.02531e-08
Cs4g07790	0.945681	1.08812e-10		Cs2g19920	-0.862794	1.50006e-07
Cs4g08170	-0.927987	6.54749e-10		Cs2g20080	-0.835441	8.01367e-07
Cs4g08330	-0.933624	3.80045e-10		Cs2g20200	-0.800635	4.78563e-06
Cs4g08390	-0.907595	4.46943e-09		Cs2g20270	-0.878541	4.90485e-08
Cs4g08470	0.935514	3.11781e-10		Cs2g20290	0.857739	2.08133e-07
Cs4g08690	-0.909263	3.86029e-09		Cs2g20400	-0.948977	7.56173e-11
Cs4g08770	-0.921438	1.23604e-09		Cs2g20520	-0.862072	1.57765e-07
Cs4g09370	-0.970002	2.5778e-12		Cs2g20600	-0.847756	3.91219e-07
Cs4g09380	-0.924592	9.18593e-10		Cs2g20620	-0.921634	1.21332e-09
Cs4g09520	0.93474	3.34309e-10		Cs2g20640	-0.888739	2.23072e-08
Cs4g09670	-0.935976	2.97734e-10		Cs2g20680	-0.938699	2.28733e-10
Cs4g09760	0.921507	1.22842e-09		Cs2g20750	-0.845211	4.55804e-07
Cs4g09780	-0.920311	1.39132e-09		Cs2g20780	0.929224	5.83863e-10
Cs4g09840	0.927288	6.98573e-10		Cs2g20940	-0.853578	2.71968e-07
Cs4g09890	-0.896624	1.17071e-08		Cs2g20980	-0.921102	1.28087e-09
Cs4g10030	-0.947821	8.94863e-11		Cs2g21000	-0.928284	6.37484e-10
Cs4g10110	-0.933773	3.74438e-10		Cs2g21200	-0.912785	2.79904e-09
Cs4g10140	0.941579	1.72389e-10		Cs2g21400	-0.804566	3.97617e-06
Cs4g10230	0.92365	9.98805e-10		Cs2g21440	0.863251	1.45434e-07
Cs4g10310	0.961388	1.17072e-11		Cs2g21450	-0.899158	9.45339e-09
Cs4g10710	0.917498	1.81431e-09		Cs2g21460	0.92785	6.63809e-10
Cs4g10770	-0.905223	5.55165e-09		Cs2g21600	-0.85803	2.04682e-07
Cs4g10970	0.947984	8.81775e-11		Cs2g21640	-0.883387	3.39727e-08
Cs4g11000	-0.966713	4.82247e-12		Cs2g21820	-0.935573	3.11361e-10
Cs4g11090	0.897362	1.09544e-08		Cs2g22100	-0.896174	1.21726e-08
Cs4g11200	0.929584	5.6569e-10		Cs2g22140	-0.884059	3.22073e-08
Cs4g11450	0.937192	2.64866e-10		Cs2g22200	-0.935732	3.08087e-10
Cs4g11610	-0.930436	5.17106e-10		Cs2g22260	-0.942087	1.64091e-10
Cs4g12180	-0.92707	7.1253e-10		Cs2g22330	0.812221	2.73739e-06
Cs4g12260	0.944729	1.21755e-10		Cs2g22410	-0.80292	4.29784e-06
Cs4g12520	0.921661	1.21276e-09		Cs2g22540	-0.875977	5.93433e-08
Cs4g12850	-0.904871	5.72039e-09		Cs2g22660	-0.931309	4.74112e-10
Cs4g12870	-0.92392	9.74054e-10		Cs2g22680	-0.893287	1.54546e-08
Cs4g12920	-0.902842	6.87609e-09		Cs2g22710	-0.84853	3.72689e-07
Cs4g13010	-0.916433	1.99743e-09		Cs2g22730	-0.89767	1.07147e-08
Cs4g13310	0.905977	5.1754e-09		Cs2g22820	0.822569	1.6174e-06
Cs4g13350	0.912262	2.92998e-09		Cs2g22890	0.818531	1.9895e-06
Cs4g13640	-0.926956	7.19873e-10		Cs2g23070	-0.930929	4.91922e-10
Cs4g13670	0.931621	4.58169e-10		Cs2g23280	-0.878136	5.05968e-08
Cs4g13940	-0.914808	2.34645e-09		Cs2g23310	0.889339	2.11918e-08
Cs4g14150	-0.922259	1.14407e-09		Cs2g23350	0.947022	9.52423e-11
Cs4g14230	-0.926525	7.50537e-10		Cs2g23540	-0.927951	6.57358e-10
Cs4g14560	0.904751	5.78652e-09		Cs2g23570	-0.901198	7.91836e-09
Cs4g15100	-0.898157	1.02766e-08		Cs2g23750	0.910676	3.39095e-09
Cs4g15120	0.931374	4.70863e-10		Cs2g23870	0.904453	5.94423e-09
Cs4g15730	0.909119	3.9097e-09		Cs2g23880	-0.925557	8.35091e-10
Cs4g15750	0.906343	4.99473e-09		Cs2g24030	-0.949611	7.01483e-11
Cs4g15790	-0.936145	2.91861e-10		Cs2g24040	0.951302	5.60442e-11
Cs4g15890	0.896039	1.23067e-08		Cs2g24050	-0.891246	1.82132e-08
Cs4g16020	0.899058	9.53697e-09		Cs2g24330	-0.908759	4.03984e-09
Cs4g16040	-0.925272	8.58556e-10		Cs2g24360	0.960447	1.33941e-11
Cs4g16055	-0.919699	1.47642e-09		Cs2g24400	0.930936	4.91922e-10
Cs4g16680	-0.92273	1.09379e-09		Cs2g24410	-0.909404	3.81276e-09
Cs4g16840	-0.903035	6.7525e-09		Cs2g24440	-0.868856	9.89713e-08
Cs4g16930	0.962113	1.01008e-11		Cs2g24460	0.832155	9.65975e-07
Cs4g16970	-0.921884	1.18951e-09		Cs2g24500	-0.818701	1.97485e-06
Cs4g17140	-0.928425	6.29434e-10		Cs2g24550	0.929768	5.5493e-10
Cs4g17370	-0.925544	8.3574e-10		Cs2g24590	0.835275	8.08919e-07
Cs4g17400	-0.898992	9.58155e-09		Cs2g24640	-0.877555	5.28472e-08
Cs4g17430	0.902569	7.01671e-09		Cs2g24760	-0.836411	7.60591e-07
Cs4g17480	-0.912594	2.84567e-09		Cs2g24782	-0.831363	1.00839e-06
Cs4g17570	0.90589	5.21348e-09		Cs2g24784	0.885989	2.75554e-08
Cs4g18030	-0.956553	2.50505e-11		Cs2g24880	-0.899274	9.35929e-09
Cs4g18310	0.972267	1.8331e-12		Cs2g24900	-0.8696	9.41457e-08
Cs4g18350	-0.944128	1.31371e-10		Cs2g24940	-0.876582	5.67766e-08
Cs4g18630	-0.935281	3.19776e-10		Cs2g24950	-0.931869	4.50188e-10
Cs4g18670	-0.916795	1.93484e-09		Cs2g24960	-0.861856	1.59987e-07
Cs4g18790	0.906784	4.80275e-09		Cs2g25090	-0.817521	2.09755e-06
Cs4g18970	-0.92312	1.05605e-09		Cs2g25210	-0.832098	9.69047e-07
Cs4g19500	0.958512	1.84685e-11		Cs2g25230	-0.901023	8.04101e-09
Cs4g19510	0.910051	3.59034e-09		Cs2g25280	0.928417	6.29434e-10
Cs4g19560	-0.918178	1.70736e-09		Cs2g25310	0.833648	8.88011e-07
Cs4g19570	-0.939235	2.15781e-10		Cs2g25360	-0.917871	1.75325e-09
Cs4g19680	-0.913594	2.60581e-09		Cs2g25380	-0.799477	5.04121e-06
Cs4g19710	-0.935068	3.23325e-10		Cs2g25450	0.821712	1.68999e-06
Cs4g19980	-0.89568	1.2678e-08		Cs2g25520	0.861528	1.63528e-07
Cs4g20110	-0.897039	1.12751e-08		Cs2g25580	0.914158	2.47805e-09
Cs4g20130	0.931673	4.58169e-10		Cs2g25590	0.889196	2.14705e-08
Cs4g20290	-0.898268	1.01883e-08		Cs2g25630	-0.9096	3.74417e-09
Cs4g20330	-0.921245	1.26247e-09		Cs2g25730	-0.9225	1.11604e-09
Cs4g20410	-0.897075	1.12461e-08		Cs2g25850	0.906065	5.13424e-09
Cs5g01290	-0.92491	8.86299e-10		Cs2g26075	0.831499	1.00139e-06
Cs5g01360	-0.931773	4.54003e-10		Cs2g26110	0.945733	1.08298e-10
Cs5g01370	-0.906613	4.86919e-09		Cs2g26220	0.795961	5.91722e-06
Cs5g01460	-0.947077	9.52423e-11		Cs2g26240	-0.800485	4.8193e-06
Cs5g01570	0.895833	1.25223e-08		Cs2g26290	0.920593	1.35283e-09
Cs5g01970	0.903702	6.3754e-09		Cs2g26550	-0.917241	1.859e-09
Cs5g02000	0.92878	6.05517e-10		Cs2g26590	-0.859943	1.81064e-07
Cs5g02110	-0.915597	2.16407e-09		Cs2g26610	-0.852142	2.9791e-07
Cs5g02190	0.942902	1.52256e-10		Cs2g26630	0.92271	1.09562e-09
Cs5g02350	-0.899673	9.06013e-09		Cs2g26640	-0.943523	1.43289e-10
Cs5g02390	-0.903027	6.75499e-09		Cs2g26650	-0.908064	4.29887e-09
Cs5g02490	-0.947525	9.26906e-11		Cs2g26720	-0.874935	6.39673e-08
Cs5g02650	-0.928082	6.4905e-10		Cs2g26790	-0.861743	1.61091e-07
Cs5g02710	-0.92609	7.86392e-10		Cs2g26900	-0.841476	5.67728e-07
Cs5g02870	0.949243	7.23654e-11		Cs2g27040	0.877639	5.25568e-08
Cs5g02900	-0.931978	4.45453e-10		Cs2g27050	0.927023	7.16545e-10
Cs5g03100	-0.914091	2.48727e-09		Cs2g27100	-0.891458	1.79381e-08
Cs5g03150	0.900402	8.48969e-09		Cs2g27130	-0.866114	1.19783e-07
Cs5g03170	-0.950357	6.3282e-11		Cs2g27210	-0.877413	5.34072e-08
Cs5g03330	0.909245	3.86349e-09		Cs2g27220	-0.891056	1.84538e-08
Cs5g03350	0.943938	1.35145e-10		Cs2g27450	-0.847511	3.96882e-07
Cs5g03390	-0.913299	2.67885e-09		Cs2g27460	-0.898246	1.01988e-08
Cs5g03430	-0.929244	5.83863e-10		Cs2g27470	0.900231	8.62869e-09
Cs5g03720	0.950758	6.04664e-11		Cs2g27630	0.882291	3.69999e-08
Cs5g03980	-0.93545	3.13648e-10		Cs2g27650	0.932321	4.32061e-10
Cs5g04140	-0.902701	6.9374e-09		Cs2g27660	0.849376	3.54075e-07
Cs5g04250	-0.911128	3.25909e-09		Cs2g27710	-0.866721	1.14659e-07
Cs5g04280	0.96014	1.36173e-11		Cs2g27760	-0.914032	2.50147e-09
Cs5g04380	-0.941582	1.72389e-10		Cs2g27900	-0.887581	2.43356e-08
Cs5g04850	-0.910889	3.3204e-09		Cs2g27910	-0.796246	5.84215e-06
Cs5g04890	0.943366	1.44395e-10		Cs2g27970	-0.899134	9.47209e-09
Cs5g04940	-0.943388	1.44343e-10		Cs2g28040	0.831944	9.7674e-07
Cs5g05190	-0.958729	1.84001e-11		Cs2g28110	-0.841465	5.67806e-07
Cs5g05410	-0.936991	2.69896e-10		Cs2g28150	0.830554	1.0526e-06
Cs5g05470	0.927912	6.60274e-10		Cs2g28190	0.934548	3.39653e-10
Cs5g05500	-0.945598	1.09147e-10		Cs2g28202	0.880754	4.1511e-08
Cs5g05630	0.946545	1.01693e-10		Cs2g28250	-0.8003	4.86191e-06
Cs5g05660	0.904948	5.68108e-09		Cs2g28300	0.901351	7.81461e-09
Cs5g05670	-0.899897	8.87317e-09		Cs2g28305	0.916248	2.03482e-09
Cs5g05850	-0.900888	8.13038e-09		Cs2g28350	-0.869012	9.79725e-08
Cs5g06020	0.944712	1.21755e-10		Cs2g28370	-0.937309	2.62986e-10
Cs5g06250	-0.928986	5.94899e-10		Cs2g28460	-0.890165	1.98728e-08
Cs5g06660	0.941632	1.72389e-10		Cs2g28550	0.878063	5.08933e-08
Cs5g06680	-0.909361	3.82666e-09		Cs2g28570	0.871396	8.2517e-08
Cs5g06720	-0.898575	9.91054e-09		Cs2g28590	0.825085	1.41693e-06
Cs5g06940	-0.933023	4.01469e-10		Cs2g28640	-0.797023	5.64012e-06
Cs5g06960	0.936549	2.80493e-10		Cs2g28690	0.899412	9.24409e-09
Cs5g07100	-0.909315	3.84269e-09		Cs2g28700	-0.870903	8.55081e-08
Cs5g07700	0.946055	1.04847e-10		Cs2g28830	0.94566	1.08812e-10
Cs5g07860	-0.907759	4.40907e-09		Cs2g28860	-0.929573	5.65816e-10
Cs5g07960	-0.916573	1.97217e-09		Cs2g28960	-0.805283	3.84259e-06
Cs5g08200	0.918831	1.60837e-09		Cs2g28970	-0.840485	6.0097e-07
Cs5g08250	-0.907158	4.64406e-09		Cs2g29070	-0.889543	2.08706e-08
Cs5g08380	-0.913142	2.71028e-09		Cs2g29090	-0.910251	3.51847e-09
Cs5g08560	-0.924433	9.27837e-10		Cs2g29110	-0.872665	7.55702e-08
Cs5g08720	-0.913511	2.62622e-09		Cs2g29120	0.868875	9.88627e-08
Cs5g08740	-0.905449	5.43718e-09		Cs2g29200	0.917091	1.88691e-09
Cs5g08840	-0.909938	3.63098e-09		Cs2g29280	-0.901519	7.691e-09
Cs5g09020	-0.899424	9.24409e-09		Cs2g29310	-0.876266	5.80354e-08
Cs5g09250	0.939182	2.16673e-10		Cs2g29360	0.836993	7.36389e-07
Cs5g09300	0.90971	3.70145e-09		Cs2g29620	0.91264	2.83923e-09
Cs5g09350	-0.930466	5.15532e-10		Cs2g29700	-0.909483	3.78752e-09
Cs5g09600	-0.91462	2.38098e-09		Cs2g29880	-0.799045	5.14446e-06
Cs5g09620	-0.900735	8.24471e-09		Cs2g29965	0.908132	4.2688e-09
Cs5g09630	0.911375	3.17793e-09		Cs2g30180	-0.867137	1.11447e-07
Cs5g09680	-0.914769	2.35453e-09		Cs2g30240	-0.886391	2.67845e-08
Cs5g09880	0.930009	5.41352e-10		Cs2g30270	0.958786	1.83939e-11
Cs5g09900	0.898253	1.01965e-08		Cs2g30280	0.905534	5.39524e-09
Cs5g10140	-0.907891	4.36021e-09		Cs2g30290	-0.819173	1.92961e-06
Cs5g10280	0.912204	2.94206e-09		Cs2g30340	-0.858048	2.04525e-07
Cs5g10360	-0.908591	4.10194e-09		Cs2g30370	0.884364	3.14621e-08
Cs5g10420	-0.940245	1.97829e-10		Cs2g30400	-0.830617	1.04921e-06
Cs5g10680	-0.913878	2.53748e-09		Cs2g30460	0.848807	3.6654e-07
Cs5g10740	-0.89762	1.07527e-08		Cs2g30540	-0.845583	4.45498e-07
Cs5g10810	0.980092	0		Cs2g30590	0.927288	6.98573e-10
Cs5g10820	0.943099	1.47923e-10		Cs2g30660	-0.810649	2.95721e-06
Cs5g10870	0.942564	1.5656e-10		Cs2g30670	-0.914689	2.36447e-09
Cs5g11220	-0.901613	7.62415e-09		Cs2g30750	-0.857852	2.06835e-07
Cs5g11280	-0.899048	9.54113e-09		Cs2g30760	-0.833007	9.20843e-07
Cs5g11310	-0.925933	7.97882e-10		Cs2g30790	0.912096	2.97183e-09
Cs5g11340	-0.910132	3.56376e-09		Cs2g30800	0.830131	1.07783e-06
Cs5g11630	0.930388	5.19348e-10		Cs2g30810	0.866928	1.13038e-07
Cs5g11720	0.950481	6.20276e-11		Cs2g30950	-0.90538	5.4652e-09
Cs5g11770	-0.914752	2.35544e-09		Cs2g30985	0.908573	4.10767e-09
Cs5g11980	-0.906441	4.94581e-09		Cs2g31000	-0.862947	1.48451e-07
Cs5g12110	-0.942606	1.55887e-10		Cs2g31020	-0.858916	1.93551e-07
Cs5g12160	-0.935227	3.20888e-10		Cs2g31040	-0.924293	9.37953e-10
Cs5g12260	-0.933207	3.95427e-10		Cs2g31080	0.847576	3.95389e-07
Cs5g12370	-0.93506	3.23325e-10		Cs2g31090	0.886854	2.58018e-08
Cs5g12450	-0.944952	1.1968e-10		Cs2g31350	-0.901965	7.39079e-09
Cs5g12720	0.895686	1.26768e-08		Cs2g31360	-0.938747	2.27754e-10
Cs5g12850	-0.919289	1.53825e-09		Cs2g31370	-0.837147	7.30396e-07
Cs5g12860	-0.928742	6.06876e-10		Cs2g31390	-0.931989	4.45426e-10
Cs5g13050	-0.904493	5.93288e-09		Cs2g31435	-0.940426	1.92604e-10
Cs5g13060	-0.902175	7.27093e-09		Cs3g01130	-0.911219	3.23096e-09
Cs5g13510	0.90589	5.21348e-09		Cs3g01140	-0.924012	9.67249e-10
Cs5g13555	0.916087	2.06979e-09		Cs3g01170	-0.828481	1.17917e-06
Cs5g13810	-0.937909	2.4611e-10		Cs3g01200	0.832178	9.64899e-07
Cs5g13860	-0.931547	4.62715e-10		Cs3g01240	0.877565	5.28242e-08
Cs5g13890	-0.951272	5.60442e-11		Cs3g01250	-0.911537	3.12621e-09
Cs5g13960	-0.904472	5.93916e-09		Cs3g01260	-0.884054	3.22073e-08
Cs5g14110	-0.939117	2.1857e-10		Cs3g01410	-0.887127	2.52381e-08
Cs5g14450	-0.899013	9.57139e-09		Cs3g01480	-0.881443	3.93689e-08
Cs5g14800	0.96641	4.89248e-12		Cs3g01490	-0.878706	4.84386e-08
Cs5g14840	0.951932	5.11668e-11		Cs3g01500	-0.897194	1.11268e-08
Cs5g14880	0.969241	3.01858e-12		Cs3g01520	-0.93526	3.19776e-10
Cs5g14900	0.951226	5.61907e-11		Cs3g01530	-0.933812	3.73441e-10
Cs5g14920	0.924766	8.98724e-10		Cs3g01640	-0.917195	1.86844e-09
Cs5g14950	0.941949	1.66046e-10		Cs3g01720	-0.907193	4.63446e-09
Cs5g15150	-0.929223	5.83863e-10		Cs3g01800	-0.903858	6.2829e-09
Cs5g15220	-0.924338	9.35124e-10		Cs3g01900	-0.907595	4.46943e-09
Cs5g15230	-0.931805	4.52496e-10		Cs3g01940	0.828742	1.16268e-06
Cs5g15240	-0.94436	1.27672e-10		Cs3g01960	-0.860845	1.70535e-07
Cs5g15250	-0.93947	2.10976e-10		Cs3g02020	-0.952829	4.59009e-11
Cs5g15300	-0.947249	9.47727e-11		Cs3g02125	0.920454	1.37284e-09
Cs5g15330	-0.917611	1.79587e-09		Cs3g02480	-0.864721	1.31654e-07
Cs5g15750	-0.916381	2.00746e-09		Cs3g02510	-0.834216	8.59815e-07
Cs5g15920	-0.963947	6.89987e-12		Cs3g02640	-0.88962	2.07674e-08
Cs5g16000	-0.89805	1.03629e-08		Cs3g02650	-0.881136	4.03096e-08
Cs5g16510	-0.91531	2.23076e-09		Cs3g02660	0.918291	1.69012e-09
Cs5g16770	-0.929444	5.72568e-10		Cs3g03050	0.894719	1.37078e-08
Cs5g16780	-0.921668	1.21276e-09		Cs3g03090	-0.856469	2.26265e-07
Cs5g16830	-0.925238	8.61803e-10		Cs3g03190	-0.857367	2.13175e-07
Cs5g16850	-0.928483	6.26514e-10		Cs3g03210	-0.897706	1.06802e-08
Cs5g16970	-0.927899	6.60757e-10		Cs3g03220	-0.903281	6.60541e-09
Cs5g17040	-0.918318	1.68867e-09		Cs3g03230	-0.81708	2.14524e-06
Cs5g17530	-0.911724	3.07648e-09		Cs3g03240	-0.837024	7.35485e-07
Cs5g17950	-0.914238	2.45944e-09		Cs3g03335	0.916942	1.91359e-09
Cs5g18000	-0.917144	1.87739e-09		Cs3g03350	-0.936267	2.8721e-10
Cs5g18010	0.965234	5.72575e-12		Cs3g03460	-0.82018	1.82956e-06
Cs5g18230	0.926092	7.86392e-10		Cs3g03540	-0.886956	2.55977e-08
Cs5g18300	-0.903515	6.47326e-09		Cs3g03550	0.824391	1.46993e-06
Cs5g18500	0.936829	2.72319e-10		Cs3g03570	-0.860434	1.75148e-07
Cs5g18920	-0.922926	1.07361e-09		Cs3g03610	0.943698	1.39823e-10
Cs5g18990	-0.920161	1.41248e-09		Cs3g03670	-0.834154	8.62871e-07
Cs5g19440	0.930265	5.25266e-10		Cs3g03680	-0.900545	8.38885e-09
Cs5g19500	0.976585	5.4993e-13		Cs3g03740	-0.867242	1.1069e-07
Cs5g19640	0.936951	2.7094e-10		Cs3g03910	0.798301	5.31715e-06
Cs5g20360	0.955179	3.21102e-11		Cs3g03960	0.805222	3.85005e-06
Cs5g20470	0.920172	1.41248e-09		Cs3g03980	0.903613	6.4302e-09
Cs5g20950	-0.949434	7.14034e-11		Cs3g04000	0.898791	9.73688e-09
Cs5g21145	0.902022	7.3579e-09		Cs3g04090	-0.911398	3.17175e-09
Cs5g21160	0.920614	1.35034e-09		Cs3g04170	0.913246	2.68775e-09
Cs5g21760	-0.913314	2.67803e-09		Cs3g04190	0.962535	9.43265e-12
Cs5g21940	-0.897235	1.10925e-08		Cs3g04340	0.915557	2.17328e-09
Cs5g22060	0.9641	6.89987e-12		Cs3g04360	0.95774	2.12736e-11
Cs5g22140	0.930702	5.04381e-10		Cs3g04530	-0.942242	1.61429e-10
Cs5g22460	0.91287	2.77871e-09		Cs3g04610	-0.888142	2.33118e-08
Cs5g22580	-0.919777	1.46553e-09		Cs3g04670	0.894876	1.3536e-08
Cs5g22690	-0.94432	1.28141e-10		Cs3g04755	0.83041	1.06145e-06
Cs5g22800	-0.91324	2.68775e-09		Cs3g05360	-0.834376	8.52635e-07
Cs5g22920	-0.915186	2.25477e-09		Cs3g05410	0.902325	7.16677e-09
Cs5g23130	0.912402	2.89788e-09		Cs3g05740	0.90908	3.92254e-09
Cs5g23640	-0.927396	6.9063e-10		Cs3g05800	-0.920311	1.39132e-09
Cs5g24420	-0.956911	2.3749e-11		Cs3g05810	-0.878276	5.00533e-08
Cs5g24430	0.920458	1.37284e-09		Cs3g06110	-0.905841	5.23364e-09
Cs5g24460	-0.93572	3.08087e-10		Cs3g06150	-0.943705	1.39823e-10
Cs5g24760	-0.925919	7.98626e-10		Cs3g06180	-0.887821	2.38906e-08
Cs5g24840	-0.91302	2.7367e-09		Cs3g06200	-0.823481	1.54055e-06
Cs5g24900	-0.938253	2.42189e-10		Cs3g06230	0.82587	1.35833e-06
Cs5g24990	-0.918397	1.679e-09		Cs3g06420	-0.851526	3.0954e-07
Cs5g25010	-0.928129	6.46287e-10		Cs3g06430	-0.834543	8.44401e-07
Cs5g25140	-0.920168	1.41248e-09		Cs3g06450	-0.879222	4.65638e-08
Cs5g25220	-0.905853	5.23165e-09		Cs3g06480	-0.816662	2.1884e-06
Cs5g25660	-0.955026	3.26537e-11		Cs3g06580	0.824317	1.47502e-06
Cs5g25740	0.915376	2.21598e-09		Cs3g06590	-0.831205	1.01618e-06
Cs5g25760	0.936626	2.78716e-10		Cs3g06780	0.886916	2.56764e-08
Cs5g25850	-0.951804	5.21289e-11		Cs3g06830	0.960209	1.36173e-11
Cs5g25900	-0.937261	2.62986e-10		Cs3g06880	-0.919522	1.50429e-09
Cs5g25920	-0.965369	5.72575e-12		Cs3g06900	-0.929807	5.52582e-10
Cs5g26090	-0.915868	2.11383e-09		Cs3g07140	-0.897417	1.09158e-08
Cs5g26130	0.920152	1.41294e-09		Cs3g07250	-0.858678	1.96468e-07
Cs5g26370	0.946306	1.02588e-10		Cs3g07280	0.935542	3.11781e-10
Cs5g26550	0.915528	2.17944e-09		Cs3g07300	-0.860445	1.75123e-07
Cs5g26570	-0.914602	2.38433e-09		Cs3g07395	-0.933253	3.93944e-10
Cs5g26720	0.921961	1.18194e-09		Cs3g07540	-0.818263	2.0177e-06
Cs5g26850	0.930515	5.14144e-10		Cs3g07620	-0.838017	6.94801e-07
Cs5g27060	0.910582	3.4193e-09		Cs3g07670	-0.861225	1.66635e-07
Cs5g27280	-0.895094	1.32841e-08		Cs3g07720	-0.906602	4.8718e-09
Cs5g27350	-0.899663	9.0648e-09		Cs3g07760	-0.876658	5.65059e-08
Cs5g27370	0.911936	3.01663e-09		Cs3g07770	-0.932101	4.4056e-10
Cs5g27440	-0.905031	5.65088e-09		Cs3g07780	-0.876266	5.80354e-08
Cs5g27560	0.940552	1.89407e-10		Cs3g07790	-0.921947	1.18283e-09
Cs5g27570	0.922784	1.09136e-09		Cs3g07820	0.886257	2.70184e-08
Cs5g27580	0.923517	1.01303e-09		Cs3g07940	0.898072	1.03585e-08
Cs5g27660	-0.941363	1.74579e-10		Cs3g07950	0.949282	7.22299e-11
Cs5g27820	0.916342	2.01395e-09		Cs3g07960	0.853054	2.81156e-07
Cs5g28010	-0.907169	4.64406e-09		Cs3g08040	0.813492	2.56571e-06
Cs5g28100	-0.915914	2.10677e-09		Cs3g08100	0.934593	3.384e-10
Cs5g28250	0.908333	4.2061e-09		Cs3g08110	0.894775	1.36463e-08
Cs5g28410	0.898987	9.58155e-09		Cs3g08200	0.828683	1.1661e-06
Cs5g28460	-0.898881	9.67234e-09		Cs3g08350	-0.883311	3.41465e-08
Cs5g28520	0.896278	1.20703e-08		Cs3g08430	-0.923533	1.01261e-09
Cs5g28550	0.909747	3.688e-09		Cs3g08450	-0.922544	1.11431e-09
Cs5g28680	-0.923162	1.05249e-09		Cs3g08550	0.843386	5.08032e-07
Cs5g28710	0.9328	4.12618e-10		Cs3g08560	0.868733	9.97586e-08
Cs5g28860	-0.931431	4.67461e-10		Cs3g08570	0.885552	2.85505e-08
Cs5g29280	-0.933303	3.93095e-10		Cs3g08640	0.923995	9.67538e-10
Cs5g29490	-0.925488	8.38028e-10		Cs3g08670	-0.950959	5.87366e-11
Cs5g29760	-0.89529	1.31046e-08		Cs3g08950	0.890113	1.99456e-08
Cs5g29790	-0.931624	4.58169e-10		Cs3g09000	0.949425	7.14034e-11
Cs5g29830	-0.919573	1.49715e-09		Cs3g09050	0.849793	3.45231e-07
Cs5g29930	0.90458	5.88642e-09		Cs3g09180	-0.849792	3.45231e-07
Cs5g29980	-0.903001	6.76994e-09		Cs3g09280	-0.878271	5.00551e-08
Cs5g30100	0.898837	9.70635e-09		Cs3g09300	-0.937897	2.4611e-10
Cs5g30230	-0.94477	1.21402e-10		Cs3g09320	0.868065	1.04503e-07
Cs5g30350	-0.934738	3.34309e-10		Cs3g09670	-0.942647	1.55406e-10
Cs5g30360	-0.940197	1.98005e-10		Cs3g09800	-0.900495	8.42447e-09
Cs5g30420	-0.903342	6.56524e-09		Cs3g09900	-0.875812	6.00996e-08
Cs5g30450	0.936066	2.94518e-10		Cs3g10320	0.931231	4.77248e-10
Cs5g30530	-0.935915	3.0013e-10		Cs3g10390	0.946791	9.82589e-11
Cs5g30550	-0.935327	3.18204e-10		Cs3g10410	0.902789	6.90497e-09
Cs5g30690	0.924774	8.98724e-10		Cs3g10470	0.897467	1.08789e-08
Cs5g30720	0.960279	1.36173e-11		Cs3g10520	0.811775	2.79998e-06
Cs5g30740	0.947187	9.5021e-11		Cs3g10550	-0.928147	6.45377e-10
Cs5g30780	-0.909314	3.84269e-09		Cs3g10560	-0.928694	6.10388e-10
Cs5g30810	-0.906492	4.92777e-09		Cs3g10670	0.949875	6.8339e-11
Cs5g30860	-0.928021	6.52384e-10		Cs3g10690	0.945179	1.15988e-10
Cs5g31100	-0.917002	1.90522e-09		Cs3g10900	0.879358	4.61084e-08
Cs5g31250	-0.907239	4.6192e-09		Cs3g10920	-0.876212	5.82542e-08
Cs5g31450	-0.930513	5.14144e-10		Cs3g10930	-0.910091	3.57614e-09
Cs5g31460	0.952154	5.00504e-11		Cs3g10940	-0.921514	1.22842e-09
Cs5g31860	-0.906773	4.8059e-09		Cs3g10950	-0.924438	9.27837e-10
Cs5g32190	-0.956691	2.44892e-11		Cs3g11270	0.930197	5.284e-10
Cs5g32200	-0.909874	3.64822e-09		Cs3g11350	0.824704	1.44595e-06
Cs5g32270	-0.917594	1.79827e-09		Cs3g11500	0.891249	1.82132e-08
Cs5g32290	-0.939599	2.0881e-10		Cs3g11520	0.913652	2.59522e-09
Cs5g32310	-0.903559	6.45363e-09		Cs3g11640	0.867198	1.11035e-07
Cs5g32320	0.925618	8.29859e-10		Cs3g11690	0.951706	5.24634e-11
Cs5g32410	0.906447	4.94554e-09		Cs3g11710	-0.796109	5.87862e-06
Cs5g32500	-0.914657	2.37218e-09		Cs3g11760	0.875853	5.99176e-08
Cs5g32930	0.936395	2.8273e-10		Cs3g12080	0.797938	5.40694e-06
Cs5g33080	0.929154	5.85806e-10		Cs3g12180	-0.842485	5.34556e-07
Cs5g33170	0.901167	7.93191e-09		Cs3g12210	0.883336	3.40833e-08
Cs5g33230	0.944836	1.20868e-10		Cs3g12220	0.921884	1.18951e-09
Cs5g33330	-0.932074	4.41742e-10		Cs3g12240	-0.929806	5.52582e-10
Cs5g33450	-0.93948	2.10976e-10		Cs3g12490	0.907221	4.62247e-09
Cs5g33460	-0.941438	1.73678e-10		Cs3g12510	0.798564	5.25592e-06
Cs5g33510	0.95433	3.69815e-11		Cs3g12520	0.920968	1.29894e-09
Cs5g33670	-0.921784	1.20079e-09		Cs3g12640	-0.834145	8.63092e-07
Cs5g33720	0.967236	4.44726e-12		Cs3g12670	0.951272	5.60442e-11
Cs5g33730	0.969858	2.5778e-12		Cs3g12850	0.86608	1.2003e-07
Cs5g33830	-0.912417	2.89473e-09		Cs3g12930	-0.950727	6.04664e-11
Cs5g33880	-0.938129	2.42812e-10		Cs3g12970	-0.929293	5.81884e-10
Cs5g33970	-0.930471	5.15532e-10		Cs3g13020	-0.894955	1.34561e-08
Cs5g34060	-0.895648	1.26995e-08		Cs3g13040	0.879935	4.41281e-08
Cs5g34080	-0.921254	1.26232e-09		Cs3g13100	-0.910858	3.33002e-09
Cs5g34290	-0.916366	2.00953e-09		Cs3g13120	-0.924551	9.19639e-10
Cs5g34480	-0.920055	1.42821e-09		Cs3g13140	0.829214	1.13306e-06
Cs5g34500	-0.925283	8.58296e-10		Cs3g13290	-0.965346	5.72575e-12
Cs5g34620	-0.940694	1.87396e-10		Cs3g13320	0.916414	2.00072e-09
Cs5g34630	-0.924858	8.90808e-10		Cs3g13340	0.842919	5.21226e-07
Cs5g34640	-0.934612	3.38236e-10		Cs3g13370	0.899548	9.14498e-09
Cs5g34690	-0.907816	4.38592e-09		Cs3g13390	0.888015	2.35692e-08
Cs5g34710	-0.921693	1.21276e-09		Cs3g13540	0.867692	1.07257e-07
Cs5g34950	-0.930697	5.04381e-10		Cs3g13610	-0.89198	1.71925e-08
Cs6g01200	-0.910552	3.42686e-09		Cs3g13680	0.930417	5.17835e-10
Cs6g01480	-0.944652	1.22665e-10		Cs3g13690	0.908918	3.98603e-09
Cs6g01640	0.903122	6.70467e-09		Cs3g13710	0.944893	1.20548e-10
Cs6g01850	0.897094	1.12294e-08		Cs3g13730	0.877473	5.3174e-08
Cs6g01980	0.942106	1.64091e-10		Cs3g13740	0.939331	2.13898e-10
Cs6g02360	-0.90789	4.36021e-09		Cs3g13800	-0.882335	3.68729e-08
Cs6g02460	-0.914141	2.4792e-09		Cs3g13810	-0.926049	7.89482e-10
Cs6g02660	0.950318	6.33814e-11		Cs3g13860	-0.862685	1.51041e-07
Cs6g02680	0.952737	4.61942e-11		Cs3g14100	-0.831441	1.00432e-06
Cs6g02840	-0.946249	1.03264e-10		Cs3g14150	-0.903589	6.44382e-09
Cs6g03350	-0.900762	8.22531e-09		Cs3g14190	-0.918172	1.70736e-09
Cs6g03640	0.911855	3.03731e-09		Cs3g14200	-0.86044	1.75127e-07
Cs6g03770	-0.902702	6.9374e-09		Cs3g14220	0.940576	1.89407e-10
Cs6g04130	0.963992	6.89987e-12		Cs3g14230	-0.805257	3.84517e-06
Cs6g04140	0.924564	9.19639e-10		Cs3g14270	-0.82541	1.39327e-06
Cs6g04230	-0.923347	1.03016e-09		Cs3g14280	-0.817266	2.1256e-06
Cs6g04360	-0.946314	1.02588e-10		Cs3g14410	0.964113	6.89987e-12
Cs6g04630	-0.895916	1.24429e-08		Cs3g14420	0.902068	7.33469e-09
Cs6g04660	-0.908958	3.97042e-09		Cs3g14430	-0.937068	2.67431e-10
Cs6g04800	-0.901946	7.40182e-09		Cs3g14440	0.87086	8.57706e-08
Cs6g04940	-0.905426	5.44383e-09		Cs3g14550	0.860771	1.71352e-07
Cs6g04970	-0.923187	1.04995e-09		Cs3g14605	0.931459	4.66148e-10
Cs6g05080	-0.930495	5.14792e-10		Cs3g14610	0.922529	1.11431e-09
Cs6g05140	0.94004	2.02255e-10		Cs3g14650	-0.891398	1.80079e-08
Cs6g05230	-0.895757	1.26055e-08		Cs3g14770	0.90276	6.91304e-09
Cs6g05395	-0.917726	1.78018e-09		Cs3g14970	-0.908192	4.24998e-09
Cs6g05520	0.923099	1.05605e-09		Cs3g15040	0.854776	2.5186e-07
Cs6g05620	-0.918271	1.69149e-09		Cs3g15060	-0.942259	1.61429e-10
Cs6g05830	-0.96063	1.31428e-11		Cs3g15180	-0.917137	1.87752e-09
Cs6g06220	-0.936988	2.69896e-10		Cs3g15330	-0.820553	1.79582e-06
Cs6g06230	-0.917318	1.84869e-09		Cs3g15380	-0.924763	8.98724e-10
Cs6g06240	-0.908813	4.02415e-09		Cs3g15520	-0.85133	3.13348e-07
Cs6g06320	-0.917555	1.80266e-09		Cs3g15530	0.811396	2.85136e-06
Cs6g06640	-0.933517	3.84519e-10		Cs3g15540	0.909407	3.81276e-09
Cs6g06660	0.951023	5.83371e-11		Cs3g15580	-0.888381	2.2899e-08
Cs6g06690	0.919173	1.5533e-09		Cs3g15590	-0.932204	4.37173e-10
Cs6g06870	-0.897039	1.12751e-08		Cs3g15600	-0.916855	1.9261e-09
Cs6g07190	0.91117	3.24758e-09		Cs3g15640	0.897469	1.08789e-08
Cs6g07230	-0.915742	2.13531e-09		Cs3g15650	-0.872467	7.6543e-08
Cs6g07270	-0.905227	5.55165e-09		Cs3g15670	0.813862	2.52015e-06
Cs6g07320	0.945601	1.09147e-10		Cs3g15690	0.912332	2.91786e-09
Cs6g07440	-0.899861	8.89825e-09		Cs3g15710	-0.91431	2.43978e-09
Cs6g07470	-0.89875	9.75797e-09		Cs3g15720	-0.886976	2.55693e-08
Cs6g07480	-0.914153	2.47805e-09		Cs3g15740	-0.897962	1.04363e-08
Cs6g07490	0.95548	3.07784e-11		Cs3g15770	-0.958502	1.84685e-11
Cs6g07690	0.940005	2.0291e-10		Cs3g15800	0.912032	2.98835e-09
Cs6g07700	0.896813	1.15088e-08		Cs3g15830	0.922749	1.09285e-09
Cs6g07730	-0.932838	4.11327e-10		Cs3g15865	-0.86637	1.17617e-07
Cs6g07990	-0.942881	1.52256e-10		Cs3g15880	-0.918308	1.68924e-09
Cs6g08010	-0.934662	3.36553e-10		Cs3g15900	0.895174	1.32239e-08
Cs6g08020	-0.918423	1.67643e-09		Cs3g16000	0.939417	2.11954e-10
Cs6g08175	0.947038	9.52423e-11		Cs3g16050	-0.864325	1.35357e-07
Cs6g08310	-0.895508	1.28468e-08		Cs3g16060	-0.874782	6.46861e-08
Cs6g08380	0.968849	3.12592e-12		Cs3g16070	0.917624	1.79587e-09
Cs6g08900	0.898866	9.68203e-09		Cs3g16090	0.876009	5.92112e-08
Cs6g08950	-0.937165	2.65487e-10		Cs3g16120	0.923683	9.98137e-10
Cs6g09020	-0.908913	3.98603e-09		Cs3g16130	0.964763	6.45775e-12
Cs6g09040	0.923653	9.98805e-10		Cs3g16230	0.834307	8.56024e-07
Cs6g09290	-0.899829	8.91775e-09		Cs3g16250	-0.827855	1.22154e-06
Cs6g09320	-0.897392	1.09327e-08		Cs3g16290	0.853235	2.77888e-07
Cs6g09340	-0.914321	2.43824e-09		Cs3g16310	0.943607	1.4172e-10
Cs6g09430	0.896833	1.14909e-08		Cs3g16410	0.958407	1.86223e-11
Cs6g09520	0.898728	9.77462e-09		Cs3g16430	0.935672	3.08614e-10
Cs6g09680	-0.932181	4.37555e-10		Cs3g16440	0.924829	8.93421e-10
Cs6g09710	-0.937267	2.62986e-10		Cs3g16480	0.947829	8.94863e-11
Cs6g09750	-0.939723	2.07254e-10		Cs3g16525	-0.808517	3.28032e-06
Cs6g09780	0.936898	2.7113e-10		Cs3g16530	-0.919043	1.57133e-09
Cs6g09820	0.945824	1.07759e-10		Cs3g16610	-0.924958	8.83333e-10
Cs6g09960	-0.919414	1.51762e-09		Cs3g16700	0.917895	1.75201e-09
Cs6g09970	-0.934345	3.47931e-10		Cs3g16750	-0.923863	9.79865e-10
Cs6g10000	-0.951715	5.24634e-11		Cs3g16810	-0.896196	1.2152e-08
Cs6g10010	-0.904027	6.20381e-09		Cs3g16910	0.949724	6.91827e-11
Cs6g10060	-0.92277	1.0923e-09		Cs3g16940	0.914362	2.42775e-09
Cs6g10120	-0.903837	6.29045e-09		Cs3g16980	-0.94012	1.99946e-10
Cs6g10150	-0.926979	7.18427e-10		Cs3g17000	-0.916953	1.91359e-09
Cs6g10180	0.92687	7.24464e-10		Cs3g17140	-0.935365	3.17447e-10
Cs6g10310	-0.95346	4.27824e-11		Cs3g17210	-0.907529	4.49726e-09
Cs6g10440	0.911408	3.1703e-09		Cs3g17220	-0.918604	1.64611e-09
Cs6g10640	0.90293	6.8183e-09		Cs3g17420	-0.844829	4.65869e-07
Cs6g10670	-0.903922	6.25318e-09		Cs3g17450	-0.815561	2.31199e-06
Cs6g10700	-0.921119	1.27995e-09		Cs3g17520	0.932617	4.19434e-10
Cs6g10760	0.903184	6.66758e-09		Cs3g17560	-0.896154	1.21907e-08
Cs6g10880	0.958492	1.84685e-11		Cs3g17670	0.914218	2.4637e-09
Cs6g10940	0.948556	7.96781e-11		Cs3g17750	0.886324	2.69272e-08
Cs6g10950	0.907109	4.66681e-09		Cs3g17780	-0.918451	1.67175e-09
Cs6g10970	-0.919196	1.5533e-09		Cs3g17790	-0.858529	1.98412e-07
Cs6g11010	-0.919436	1.51588e-09		Cs3g17830	-0.86078	1.71289e-07
Cs6g11300	0.957571	2.16376e-11		Cs3g18000	0.862769	1.50242e-07
Cs6g11310	0.941738	1.72054e-10		Cs3g18030	-0.927256	6.98631e-10
Cs6g11350	0.92397	9.69314e-10		Cs3g18060	0.853391	2.75112e-07
Cs6g11470	0.916704	1.94917e-09		Cs3g18110	0.891885	1.73177e-08
Cs6g11540	-0.901523	7.691e-09		Cs3g18120	0.933151	3.96313e-10
Cs6g11580	-0.935533	3.11781e-10		Cs3g18140	0.928041	6.52177e-10
Cs6g11590	-0.923481	1.01551e-09		Cs3g18290	-0.822681	1.60754e-06
Cs6g11690	0.90215	7.27859e-09		Cs3g18360	-0.883187	3.44106e-08
Cs6g11720	0.895905	1.24499e-08		Cs3g18410	-0.87263	7.56983e-08
Cs6g11910	-0.945857	1.07759e-10		Cs3g18420	0.827004	1.27826e-06
Cs6g11920	0.907774	4.40418e-09		Cs3g18435	-0.823864	1.51072e-06
Cs6g12390	-0.938218	2.42189e-10		Cs3g18450	0.865186	1.27402e-07
Cs6g12450	-0.899961	8.8246e-09		Cs3g18480	0.894489	1.39702e-08
Cs6g12550	-0.927635	6.7976e-10		Cs3g18520	-0.836729	7.4756e-07
Cs6g12560	-0.929045	5.90748e-10		Cs3g18540	-0.911687	3.08126e-09
Cs6g12790	-0.91857	1.65052e-09		Cs3g18590	0.86673	1.14617e-07
Cs6g12910	-0.936552	2.80493e-10		Cs3g18630	-0.88389	3.26261e-08
Cs6g13070	-0.923992	9.67538e-10		Cs3g18700	-0.807396	3.46335e-06
Cs6g13370	0.943299	1.45671e-10		Cs3g18710	0.824635	1.45093e-06
Cs6g13860	-0.920873	1.31052e-09		Cs3g18730	0.847602	3.94811e-07
Cs6g13940	-0.910513	3.43525e-09		Cs3g18800	-0.840327	6.06197e-07
Cs6g13980	-0.924998	8.79947e-10		Cs3g18870	0.929173	5.85762e-10
Cs6g14360	-0.921646	1.21276e-09		Cs3g18900	-0.89283	1.60022e-08
Cs6g14370	-0.909478	3.78752e-09		Cs3g18990	-0.906088	5.12719e-09
Cs6g14380	-0.943113	1.47923e-10		Cs3g19190	-0.888197	2.32342e-08
Cs6g14390	-0.929584	5.6569e-10		Cs3g19200	-0.919852	1.45508e-09
Cs6g14410	-0.908716	4.05104e-09		Cs3g19240	-0.820058	1.84123e-06
Cs6g14460	-0.908723	4.05045e-09		Cs3g19390	-0.809623	3.10414e-06
Cs6g14520	-0.928839	6.02666e-10		Cs3g19420	0.883578	3.34386e-08
Cs6g14530	0.910982	3.29063e-09		Cs3g19500	-0.931921	4.4799e-10
Cs6g14560	0.90048	8.4325e-09		Cs3g19530	-0.861309	1.65697e-07
Cs6g14570	0.895143	1.32474e-08		Cs3g19540	-0.902052	7.34319e-09
Cs6g14580	0.917459	1.82179e-09		Cs3g19610	-0.897219	1.11047e-08
Cs6g14740	-0.904944	5.68108e-09		Cs3g19630	-0.939029	2.19943e-10
Cs6g14820	-0.908687	4.06192e-09		Cs3g19650	-0.818996	1.9478e-06
Cs6g15035	-0.913884	2.53748e-09		Cs3g19660	-0.902627	6.98475e-09
Cs6g15100	0.91685	1.9261e-09		Cs3g19790	-0.831504	1.00137e-06
Cs6g15160	-0.908135	4.2688e-09		Cs3g19800	-0.89694	1.13845e-08
Cs6g15240	-0.916449	1.99673e-09		Cs3g19840	-0.878919	4.76731e-08
Cs6g15460	0.908615	4.09292e-09		Cs3g19860	-0.884604	3.08649e-08
Cs6g15560	0.94547	1.10979e-10		Cs3g19890	0.932745	4.14548e-10
Cs6g15570	0.915901	2.10852e-09		Cs3g19930	-0.913293	2.67885e-09
Cs6g15650	-0.930591	5.11153e-10		Cs3g20000	-0.858028	2.04682e-07
Cs6g15880	-0.926856	7.25062e-10		Cs3g20030	-0.920433	1.37539e-09
Cs6g15950	-0.916632	1.96063e-09		Cs3g20060	-0.809709	3.09084e-06
Cs6g16200	-0.938239	2.42189e-10		Cs3g20270	-0.843326	5.09853e-07
Cs6g16560	-0.926175	7.81542e-10		Cs3g20300	-0.926244	7.76887e-10
Cs6g16590	-0.915234	2.2467e-09		Cs3g20340	-0.939711	2.07254e-10
Cs6g16670	0.935794	3.05604e-10		Cs3g20390	0.952859	4.59009e-11
Cs6g16880	-0.923806	9.85385e-10		Cs3g20420	-0.935021	3.24752e-10
Cs6g16890	-0.933465	3.87039e-10		Cs3g20440	0.826336	1.32371e-06
Cs6g16900	-0.907424	4.54003e-09		Cs3g20740	0.894938	1.34657e-08
Cs6g17000	-0.901229	7.89739e-09		Cs3g20820	-0.895279	1.31117e-08
Cs6g17170	-0.931253	4.7674e-10		Cs3g20890	-0.936722	2.76033e-10
Cs6g17230	-0.909815	3.6684e-09		Cs3g21070	0.860739	1.71648e-07
Cs6g17320	-0.932582	4.2031e-10		Cs3g21100	-0.827044	1.27592e-06
Cs6g17360	-0.922699	1.09614e-09		Cs3g21110	0.81327	2.59335e-06
Cs6g17420	-0.915627	2.15777e-09		Cs3g21140	-0.88179	3.83871e-08
Cs6g17790	0.945428	1.11419e-10		Cs3g21160	0.859719	1.8376e-07
Cs6g18180	-0.913067	2.72721e-09		Cs3g21170	0.851388	3.12205e-07
Cs6g18320	-0.927183	7.03471e-10		Cs3g21200	-0.827542	1.24154e-06
Cs6g18360	0.909437	3.8033e-09		Cs3g21240	-0.825948	1.3529e-06
Cs6g18650	0.923647	9.98805e-10		Cs3g21280	0.879931	4.41281e-08
Cs6g18680	-0.93691	2.7113e-10		Cs3g21340	0.880948	4.09119e-08
Cs6g18700	0.912679	2.82899e-09		Cs3g21400	-0.924726	9.02485e-10
Cs6g18860	-0.937248	2.62986e-10		Cs3g21500	0.823092	1.57145e-06
Cs6g19380	0.910819	3.34225e-09		Cs3g21540	-0.912523	2.86626e-09
Cs6g19570	0.944544	1.24344e-10		Cs3g21610	-0.839112	6.50978e-07
Cs6g19630	-0.936838	2.72319e-10		Cs3g21730	-0.865909	1.21304e-07
Cs6g19700	-0.906641	4.85682e-09		Cs3g21870	0.893356	1.53823e-08
Cs6g19710	-0.919191	1.5533e-09		Cs3g22000	-0.84169	5.60946e-07
Cs6g19750	-0.915239	2.2467e-09		Cs3g22010	-0.844136	4.85716e-07
Cs6g19810	-0.90221	7.24834e-09		Cs3g22100	-0.877009	5.50272e-08
Cs6g19840	0.933149	3.96313e-10		Cs3g22140	0.970527	2.5778e-12
Cs6g19890	-0.927265	6.98573e-10		Cs3g22190	-0.914711	2.35985e-09
Cs6g20220	-0.934942	3.27219e-10		Cs3g22230	-0.907074	4.68283e-09
Cs6g20630	0.910602	3.41353e-09		Cs3g22260	-0.90725	4.61638e-09
Cs6g20640	-0.947346	9.39761e-11		Cs3g22270	-0.940945	1.81261e-10
Cs6g20810	-0.928843	6.02666e-10		Cs3g22420	-0.915689	2.14715e-09
Cs6g20870	0.940409	1.92622e-10		Cs3g22490	0.913398	2.65278e-09
Cs6g21050	-0.927435	6.88379e-10		Cs3g22520	-0.890038	2.00779e-08
Cs6g21080	0.917274	1.8527e-09		Cs3g22570	-0.89782	1.05612e-08
Cs6g21100	-0.903142	6.69442e-09		Cs3g22610	-0.857335	2.13597e-07
Cs6g21110	-0.935629	3.09538e-10		Cs3g22620	-0.93794	2.4611e-10
Cs6g21120	-0.928579	6.19252e-10		Cs3g22730	-0.942382	1.60814e-10
Cs6g21160	-0.898706	9.78283e-09		Cs3g22740	-0.883269	3.42181e-08
Cs6g21230	-0.924161	9.51226e-10		Cs3g22840	-0.922519	1.11431e-09
Cs6g21240	-0.918077	1.72326e-09		Cs3g22850	0.933655	3.788e-10
Cs6g21260	-0.89645	1.18974e-08		Cs3g22870	-0.8434	5.07726e-07
Cs6g21390	0.907908	4.35673e-09		Cs3g23010	0.914854	2.33505e-09
Cs6g21570	-0.92888	6.01907e-10		Cs3g23120	-0.912637	2.83923e-09
Cs6g21590	0.914489	2.40867e-09		Cs3g23200	-0.892367	1.66285e-08
Cs6g21710	-0.917882	1.75242e-09		Cs3g23270	0.918403	1.679e-09
Cs6g21840	-0.896841	1.14909e-08		Cs3g23310	-0.871359	8.27311e-08
Cs6g21960	-0.939733	2.07254e-10		Cs3g23340	-0.91796	1.74248e-09
Cs6g21970	0.901344	7.81461e-09		Cs3g23360	-0.874594	6.55009e-08
Cs6g22060	-0.918013	1.73212e-09		Cs3g23370	-0.81041	2.98973e-06
Cs6g22180	0.914405	2.42056e-09		Cs3g23410	-0.905137	5.59461e-09
Cs6g22200	-0.913926	2.5285e-09		Cs3g23450	-0.927613	6.81095e-10
Cs6g22210	-0.929334	5.79049e-10		Cs3g23470	-0.894634	1.37905e-08
Cs6g22380	-0.914369	2.42775e-09		Cs3g23530	0.863931	1.38943e-07
Cs7g01030	0.917926	1.74709e-09		Cs3g23540	-0.890617	1.91313e-08
Cs7g01040	-0.907631	4.46556e-09		Cs3g23570	-0.904221	6.08408e-09
Cs7g01100	0.938183	2.42812e-10		Cs3g23870	0.935074	3.23325e-10
Cs7g01530	-0.90289	6.84418e-09		Cs3g23970	-0.909536	3.76714e-09
Cs7g01560	-0.922063	1.16906e-09		Cs3g24100	-0.921645	1.21276e-09
Cs7g01700	-0.931966	4.45574e-10		Cs3g24120	-0.908274	4.2254e-09
Cs7g01760	-0.942858	1.52256e-10		Cs3g24140	-0.852456	2.92205e-07
Cs7g01820	-0.902165	7.27509e-09		Cs3g24210	0.896438	1.19059e-08
Cs7g01840	-0.925605	8.30382e-10		Cs3g24285	0.909567	3.75621e-09
Cs7g01980	-0.911078	3.26725e-09		Cs3g24330	-0.92934	5.79049e-10
Cs7g02070	0.936884	2.7113e-10		Cs3g24360	-0.858466	1.99128e-07
Cs7g02240	0.943486	1.43289e-10		Cs3g24380	0.919791	1.46406e-09
Cs7g02410	0.915878	2.11286e-09		Cs3g24410	-0.798337	5.30894e-06
Cs7g02490	-0.900727	8.24665e-09		Cs3g24440	-0.892536	1.64038e-08
Cs7g02550	-0.928377	6.30499e-10		Cs3g24480	-0.908726	4.05045e-09
Cs7g02700	-0.896344	1.20013e-08		Cs3g24530	-0.907986	4.33252e-09
Cs7g02840	0.938952	2.22033e-10		Cs3g24540	-0.868837	9.90529e-08
Cs7g02850	0.949765	6.90509e-11		Cs3g24560	-0.864187	1.36644e-07
Cs7g02890	-0.905574	5.37786e-09		Cs3g24580	-0.861305	1.65697e-07
Cs7g02950	0.967091	4.53693e-12		Cs3g24680	-0.912995	2.74279e-09
Cs7g02960	0.919621	1.48899e-09		Cs3g24730	0.956708	2.44892e-11
Cs7g02970	0.899893	8.87317e-09		Cs3g24820	0.908245	4.23264e-09
Cs7g03010	-0.913951	2.52274e-09		Cs3g24860	-0.844996	4.61601e-07
Cs7g03060	-0.901349	7.81461e-09		Cs3g24930	-0.885568	2.85204e-08
Cs7g03080	0.91038	3.47754e-09		Cs3g24970	-0.79535	6.07577e-06
Cs7g03120	-0.915932	2.10367e-09		Cs3g25000	0.900222	8.63256e-09
Cs7g03180	-0.89919	9.42716e-09		Cs3g25010	0.873556	7.0655e-08
Cs7g03220	-0.918366	1.68423e-09		Cs3g25070	-0.93234	4.3151e-10
Cs7g03590	0.907836	4.37915e-09		Cs3g25110	-0.843139	5.15051e-07
Cs7g03610	0.93708	2.67431e-10		Cs3g25130	-0.886757	2.59785e-08
Cs7g03720	0.922743	1.09285e-09		Cs3g25150	-0.90192	7.41803e-09
Cs7g03800	0.929083	5.89546e-10		Cs3g25160	-0.946088	1.04847e-10
Cs7g03830	0.92502	8.79305e-10		Cs3g25340	-0.836914	7.39646e-07
Cs7g03980	-0.947225	9.47727e-11		Cs3g25370	0.923501	1.01387e-09
Cs7g04280	0.915758	2.13277e-09		Cs3g25380	0.949351	7.19683e-11
Cs7g04350	-0.938102	2.42812e-10		Cs3g25390	0.798925	5.17145e-06
Cs7g04370	0.911363	3.18043e-09		Cs3g25560	0.839393	6.40198e-07
Cs7g04540	0.920907	1.30706e-09		Cs3g25570	-0.819853	1.86052e-06
Cs7g04560	-0.910974	3.29166e-09		Cs3g25600	-0.821416	1.71546e-06
Cs7g04680	0.919933	1.44584e-09		Cs3g25610	-0.799753	4.98079e-06
Cs7g04790	-0.903552	6.45424e-09		Cs3g25630	0.852838	2.84968e-07
Cs7g04900	-0.968588	3.16206e-12		Cs3g25690	-0.921667	1.21276e-09
Cs7g05040	-0.933836	3.7274e-10		Cs3g25740	-0.938108	2.42812e-10
Cs7g05140	0.910122	3.56544e-09		Cs3g25860	-0.945388	1.11797e-10
Cs7g05220	-0.92196	1.18194e-09		Cs3g25880	-0.888948	2.19186e-08
Cs7g05490	-0.911148	3.25373e-09		Cs3g25900	-0.947126	9.52423e-11
Cs7g05690	0.986034	0		Cs3g25940	-0.85685	2.20394e-07
Cs7g05810	-0.931226	4.77248e-10		Cs3g25980	-0.796773	5.70147e-06
Cs7g06360	-0.920225	1.40466e-09		Cs3g26020	-0.931281	4.75468e-10
Cs7g06440	-0.898933	9.62544e-09		Cs3g26090	0.894829	1.35784e-08
Cs7g06700	-0.925014	8.79305e-10		Cs3g26100	0.929728	5.56725e-10
Cs7g06800	-0.943234	1.46361e-10		Cs3g26130	-0.824866	1.43322e-06
Cs7g06840	-0.960162	1.36173e-11		Cs3g26160	-0.854015	2.64626e-07
Cs7g07050	-0.931136	4.81673e-10		Cs3g26210	0.858492	1.98817e-07
Cs7g07420	-0.914714	2.35985e-09		Cs3g26310	-0.876618	5.66285e-08
Cs7g07460	0.933985	3.65224e-10		Cs3g26340	-0.851466	3.10718e-07
Cs7g07690	0.954857	3.36355e-11		Cs3g26410	0.928541	6.22005e-10
Cs7g07930	0.959176	1.68479e-11		Cs3g26440	-0.825426	1.39236e-06
Cs7g07950	0.897644	1.07322e-08		Cs3g26540	-0.923381	1.02648e-09
Cs7g08550	0.935263	3.19776e-10		Cs3g26640	0.907969	4.33695e-09
Cs7g08580	-0.919116	1.5592e-09		Cs3g26670	-0.936676	2.77597e-10
Cs7g08660	0.917939	1.7456e-09		Cs3g26730	-0.927502	6.85304e-10
Cs7g08840	0.928381	6.30499e-10		Cs3g26740	0.923635	9.99392e-10
Cs7g09200	-0.912286	2.92573e-09		Cs3g26760	-0.901995	7.37544e-09
Cs7g09270	-0.965304	5.72575e-12		Cs3g26780	-0.87936	4.61084e-08
Cs7g09330	0.928469	6.26925e-10		Cs3g26820	0.906038	5.14632e-09
Cs7g09520	-0.903364	6.55456e-09		Cs3g26830	-0.920524	1.36266e-09
Cs7g09750	-0.903362	6.55456e-09		Cs3g26840	-0.902818	6.88957e-09
Cs7g09940	-0.94404	1.3306e-10		Cs3g26900	-0.907645	4.46393e-09
Cs7g10030	-0.913109	2.71704e-09		Cs3g26970	0.923963	9.69314e-10
Cs7g10190	-0.922145	1.15964e-09		Cs3g27050	-0.916158	2.0544e-09
Cs7g10280	-0.913954	2.52274e-09		Cs3g27070	-0.89793	1.04646e-08
Cs7g10530	-0.928207	6.41408e-10		Cs3g27260	-0.911886	3.03266e-09
Cs7g10710	0.953732	4.05288e-11		Cs3g27310	0.917568	1.80193e-09
Cs7g10715	0.914472	2.41067e-09		Cs3g27320	-0.941637	1.72389e-10
Cs7g10720	-0.906449	4.94554e-09		Cs3g27360	0.828705	1.16486e-06
Cs7g10800	-0.956908	2.3749e-11		Cs3g27460	-0.855507	2.40442e-07
Cs7g10830	-0.899486	9.19425e-09		Cs3g27490	-0.870348	8.9168e-08
Cs7g10850	0.940996	1.8099e-10		Cs3g27580	-0.897426	1.09115e-08
Cs7g10940	0.897554	1.08144e-08		Cs3g27630	-0.807208	3.49482e-06
Cs7g10980	0.922396	1.12848e-09		Cs3g27710	-0.936133	2.91861e-10
Cs7g10990	-0.959458	1.61233e-11		Cs3g27740	0.950512	6.20276e-11
Cs7g11170	0.937109	2.67431e-10		Cs3g27820	-0.907965	4.33695e-09
Cs7g11210	0.927558	6.82383e-10		Cs4g01020	-0.880399	4.25564e-08
Cs7g11550	-0.900716	8.25251e-09		Cs4g01050	-0.817538	2.09612e-06
Cs7g11720	-0.913154	2.70842e-09		Cs4g01240	-0.887906	2.37466e-08
Cs7g11770	-0.930045	5.3916e-10		Cs4g01270	0.920347	1.38859e-09
Cs7g11810	0.9626	9.43265e-12		Cs4g01300	0.85836	2.00333e-07
Cs7g11890	-0.914435	2.41549e-09		Cs4g01330	-0.81171	2.80761e-06
Cs7g11940	-0.924292	9.37953e-10		Cs4g01340	-0.827175	1.26687e-06
Cs7g12320	-0.92691	7.22029e-10		Cs4g01350	-0.900897	8.12697e-09
Cs7g12610	0.930724	5.0388e-10		Cs4g01370	0.807771	3.40491e-06
Cs7g12620	0.909182	3.88659e-09		Cs4g01410	0.842133	5.46054e-07
Cs7g12650	-0.931346	4.72158e-10		Cs4g01430	0.919641	1.48651e-09
Cs7g12790	-0.895115	1.32632e-08		Cs4g01450	0.877132	5.45192e-08
Cs7g12820	-0.935653	3.08957e-10		Cs4g01490	-0.943494	1.43289e-10
Cs7g12970	0.932177	4.37555e-10		Cs4g01600	0.936322	2.85163e-10
Cs7g13250	-0.947026	9.52423e-11		Cs4g01680	-0.936034	2.95457e-10
Cs7g13360	-0.912186	2.94636e-09		Cs4g01700	-0.930238	5.26651e-10
Cs7g13530	-0.929543	5.676e-10		Cs4g02010	-0.910253	3.51847e-09
Cs7g13540	-0.916844	1.9261e-09		Cs4g02020	-0.922317	1.13847e-09
Cs7g13620	0.936405	2.8273e-10		Cs4g02050	-0.858286	2.01152e-07
Cs7g13840	0.938009	2.4611e-10		Cs4g02120	0.935143	3.23325e-10
Cs7g13940	-0.9465	1.01815e-10		Cs4g02260	0.936396	2.8273e-10
Cs7g14550	-0.92136	1.2468e-09		Cs4g02270	-0.891236	1.82225e-08
Cs7g14800	-0.908314	4.21271e-09		Cs4g02570	0.888143	2.33118e-08
Cs7g15080	-0.89931	9.3294e-09		Cs4g02585	0.940567	1.89407e-10
Cs7g15590	-0.91914	1.55588e-09		Cs4g02590	0.855501	2.40465e-07
Cs7g15610	-0.94442	1.26727e-10		Cs4g02620	-0.922476	1.11747e-09
Cs7g15680	0.934836	3.31512e-10		Cs4g02630	0.912389	2.90006e-09
Cs7g15980	-0.961243	1.19659e-11		Cs4g02640	-0.948374	8.18039e-11
Cs7g16460	0.932223	4.36563e-10		Cs4g02670	-0.835074	8.18366e-07
Cs7g16520	-0.932796	4.12618e-10		Cs4g02730	0.808963	3.20828e-06
Cs7g16560	-0.937654	2.51984e-10		Cs4g02760	-0.909249	3.86349e-09
Cs7g16820	-0.934324	3.48259e-10		Cs4g02780	-0.927556	6.82383e-10
Cs7g16840	-0.925101	8.71533e-10		Cs4g02810	-0.937819	2.48814e-10
Cs7g16940	-0.912146	2.95611e-09		Cs4g02820	-0.929492	5.69465e-10
Cs7g16990	-0.93284	4.11327e-10		Cs4g02970	-0.880343	4.27474e-08
Cs7g17000	-0.925483	8.38028e-10		Cs4g02980	-0.888732	2.23072e-08
Cs7g17250	-0.911965	3.01024e-09		Cs4g03040	-0.896658	1.16788e-08
Cs7g17470	-0.901904	7.42689e-09		Cs4g03100	-0.820218	1.82611e-06
Cs7g17510	-0.931072	4.84936e-10		Cs4g03200	0.865146	1.27755e-07
Cs7g17550	-0.941322	1.74579e-10		Cs4g03320	0.87922	4.65638e-08
Cs7g18020	-0.910573	3.42055e-09		Cs4g03370	0.904944	5.68108e-09
Cs7g18470	0.910537	3.42791e-09		Cs4g03450	-0.93368	3.7821e-10
Cs7g18550	0.895952	1.24036e-08		Cs4g03470	0.833725	8.84334e-07
Cs7g18570	-0.926893	7.22972e-10		Cs4g03520	-0.823597	1.53237e-06
Cs7g18970	0.945788	1.08043e-10		Cs4g03530	-0.922527	1.11431e-09
Cs7g19080	-0.924402	9.29847e-10		Cs4g03540	-0.880839	4.12527e-08
Cs7g19420	0.899003	9.57648e-09		Cs4g03560	-0.810094	3.03624e-06
Cs7g19440	0.927465	6.87103e-10		Cs4g03580	0.939477	2.10976e-10
Cs7g19470	-0.941412	1.73922e-10		Cs4g03600	-0.798511	5.26724e-06
Cs7g19500	-0.936912	2.7113e-10		Cs4g03660	-0.906071	5.13403e-09
Cs7g19720	-0.957602	2.16376e-11		Cs4g03710	0.897854	1.05297e-08
Cs7g19780	-0.941534	1.72389e-10		Cs4g03720	-0.830155	1.07652e-06
Cs7g20060	-0.913601	2.60551e-09		Cs4g03830	-0.860889	1.70093e-07
Cs7g20350	0.925188	8.65935e-10		Cs4g03850	-0.895142	1.32474e-08
Cs7g20420	-0.90399	6.2231e-09		Cs4g03880	0.869436	9.51863e-08
Cs7g20600	-0.927858	6.63809e-10		Cs4g03940	0.901416	7.77242e-09
Cs7g21230	0.913491	2.63069e-09		Cs4g03960	0.941437	1.73678e-10
Cs7g21300	0.897396	1.09327e-08		Cs4g04170	-0.963979	6.89987e-12
Cs7g21750	0.924304	9.37953e-10		Cs4g04210	-0.88443	3.13009e-08
Cs7g21760	0.899896	8.87317e-09		Cs4g04240	-0.947521	9.26906e-11
Cs7g22190	-0.898705	9.78283e-09		Cs4g04260	0.84216	5.45298e-07
Cs7g22240	-0.940968	1.81078e-10		Cs4g04270	0.849764	3.45789e-07
Cs7g22420	0.896462	1.18893e-08		Cs4g04410	-0.919951	1.44418e-09
Cs7g22490	0.903961	6.2378e-09		Cs4g04420	0.893438	1.52816e-08
Cs7g22540	0.908157	4.26419e-09		Cs4g04470	-0.905793	5.25756e-09
Cs7g22775	0.931812	4.52496e-10		Cs4g04550	0.875463	6.16432e-08
Cs7g22860	-0.952803	4.59009e-11		Cs4g04750	-0.920973	1.29894e-09
Cs7g22930	-0.915332	2.22637e-09		Cs4g04780	-0.932135	4.38941e-10
Cs7g23090	-0.90968	3.71192e-09		Cs4g04890	-0.913103	2.71704e-09
Cs7g23340	0.901612	7.62415e-09		Cs4g04990	-0.946182	1.04159e-10
Cs7g23390	-0.910394	3.47429e-09		Cs4g05190	-0.803426	4.20122e-06
Cs7g23530	-0.911671	3.08276e-09		Cs4g05200	-0.951922	5.11668e-11
Cs7g23670	-0.930918	4.9199e-10		Cs4g05240	-0.879028	4.72511e-08
Cs7g23820	0.923655	9.98805e-10		Cs4g05300	0.942642	1.55406e-10
Cs7g23840	0.909942	3.63098e-09		Cs4g05470	-0.933551	3.8311e-10
Cs7g23860	-0.901631	7.62145e-09		Cs4g05500	-0.903374	6.55398e-09
Cs7g24330	-0.927426	6.88401e-10		Cs4g05530	-0.859094	1.9135e-07
Cs7g24910	-0.917396	1.83335e-09		Cs4g05540	0.897456	1.08836e-08
Cs7g24930	-0.939021	2.19943e-10		Cs4g05560	0.827252	1.2615e-06
Cs7g24950	0.949838	6.84333e-11		Cs4g05700	-0.920993	1.29715e-09
Cs7g25435	0.953733	4.05288e-11		Cs4g05730	-0.923062	1.05697e-09
Cs7g25580	-0.934907	3.28322e-10		Cs4g05770	0.903473	6.49472e-09
Cs7g25920	-0.912438	2.89145e-09		Cs4g05880	0.952821	4.59009e-11
Cs7g25980	-0.903907	6.26014e-09		Cs4g05900	-0.863201	1.45884e-07
Cs7g26050	-0.930277	5.25064e-10		Cs4g05940	-0.901369	7.80646e-09
Cs7g26260	-0.898181	1.02569e-08		Cs4g05960	-0.872466	7.6543e-08
Cs7g26380	0.941029	1.80742e-10		Cs4g05980	-0.905631	5.35023e-09
Cs7g26410	-0.918591	1.64753e-09		Cs4g06000	-0.816555	2.20015e-06
Cs7g26550	-0.925707	8.2119e-10		Cs4g06010	-0.925957	7.97882e-10
Cs7g26720	-0.910633	3.40366e-09		Cs4g06020	-0.937337	2.6267e-10
Cs7g27080	-0.902158	7.27613e-09		Cs4g06030	-0.848908	3.64271e-07
Cs7g27090	-0.9242	9.47045e-10		Cs4g06100	-0.891537	1.78194e-08
Cs7g27320	0.932006	4.44989e-10		Cs4g06120	-0.875026	6.35823e-08
Cs7g27510	-0.92616	7.81611e-10		Cs4g06130	-0.797015	5.64099e-06
Cs7g27850	0.918926	1.5943e-09		Cs4g06140	-0.890983	1.85573e-08
Cs7g27875	0.899648	9.07418e-09		Cs4g06180	-0.807997	3.3692e-06
Cs7g28130	-0.936516	2.81418e-10		Cs4g06210	-0.799755	4.98079e-06
Cs7g28240	-0.902332	7.16545e-09		Cs4g06220	0.805672	3.77044e-06
Cs7g28340	-0.913614	2.60324e-09		Cs4g06230	-0.917787	1.76783e-09
Cs7g28750	-0.930522	5.14144e-10		Cs4g06310	-0.861377	1.65088e-07
Cs7g28850	-0.902296	7.18552e-09		Cs4g06340	0.840242	6.09141e-07
Cs7g28970	-0.925153	8.68207e-10		Cs4g06400	-0.919704	1.47642e-09
Cs7g29410	-0.91834	1.68669e-09		Cs4g06430	-0.880811	4.13219e-08
Cs7g29570	-0.897382	1.09376e-08		Cs4g06520	-0.888706	2.23518e-08
Cs7g29600	-0.900401	8.48969e-09		Cs4g06540	0.841572	5.64731e-07
Cs7g29660	0.895841	1.25209e-08		Cs4g06620	0.925114	8.70979e-10
Cs7g29680	-0.923102	1.05605e-09		Cs4g06630	-0.932475	4.25043e-10
Cs7g29710	-0.934093	3.5984e-10		Cs4g06670	-0.887394	2.47274e-08
Cs7g29810	0.920035	1.42965e-09		Cs4g06690	-0.9013	7.84688e-09
Cs7g29860	0.914729	2.35985e-09		Cs4g06720	-0.867319	1.10152e-07
Cs7g29920	0.903088	6.7219e-09		Cs4g06760	0.903565	6.45306e-09
Cs7g30020	-0.902397	7.12387e-09		Cs4g06840	-0.915466	2.19469e-09
Cs7g30090	0.934667	3.36553e-10		Cs4g06850	-0.927578	6.82383e-10
Cs7g30120	-0.91814	1.7113e-09		Cs4g06880	0.954439	3.63944e-11
Cs7g30160	-0.897872	1.0516e-08		Cs4g06915	0.891758	1.75056e-08
Cs7g30210	-0.913818	2.55044e-09		Cs4g06940	-0.818576	1.98557e-06
Cs7g30420	0.905589	5.37232e-09		Cs4g06980	-0.926196	7.80408e-10
Cs7g30620	0.924275	9.39174e-10		Cs4g07100	0.849928	3.42467e-07
Cs7g30680	-0.914764	2.35453e-09		Cs4g07270	-0.795643	6.00124e-06
Cs7g30730	-0.898067	1.03585e-08		Cs4g07310	0.920076	1.42592e-09
Cs7g30850	-0.929878	5.49833e-10		Cs4g07340	-0.894205	1.43094e-08
Cs7g30860	-0.90725	4.61638e-09		Cs4g07410	0.882005	3.77777e-08
Cs7g30910	-0.911316	3.19611e-09		Cs4g07560	-0.864773	1.31171e-07
Cs7g30970	0.925832	8.07626e-10		Cs4g07580	-0.859209	1.89997e-07
Cs7g31150	0.935089	3.23325e-10		Cs4g07650	-0.877365	5.3601e-08
Cs7g31180	0.900143	8.68985e-09		Cs4g07690	0.842425	5.3632e-07
Cs7g31220	-0.895839	1.25209e-08		Cs4g07790	0.945681	1.08812e-10
Cs7g31410	0.921875	1.18966e-09		Cs4g07840	-0.848196	3.80623e-07
Cs7g31580	-0.930207	5.28361e-10		Cs4g08090	-0.816372	2.21955e-06
Cs7g31880	0.918741	1.61989e-09		Cs4g08170	-0.927987	6.54749e-10
Cs7g32180	-0.932297	4.32886e-10		Cs4g08190	-0.863834	1.39813e-07
Cs7g32200	-0.941531	1.72389e-10		Cs4g08220	-0.818899	1.95627e-06
Cs7g32230	0.927512	6.85304e-10		Cs4g08270	0.894695	1.3734e-08
Cs7g32400	0.930981	4.90281e-10		Cs4g08330	-0.933624	3.80045e-10
Cs8g01150	0.901162	7.93191e-09		Cs4g08390	-0.907595	4.46943e-09
Cs8g01170	-0.937091	2.67431e-10		Cs4g08470	0.935514	3.11781e-10
Cs8g01200	-0.929436	5.72568e-10		Cs4g08480	0.813668	2.54534e-06
Cs8g01520	0.900041	8.7597e-09		Cs4g08690	-0.909263	3.86029e-09
Cs8g01920	-0.907958	4.33743e-09		Cs4g08770	-0.921438	1.23604e-09
Cs8g02450	0.919485	1.5102e-09		Cs4g08780	-0.887234	2.50323e-08
Cs8g02530	-0.907041	4.69578e-09		Cs4g08850	-0.886272	2.70103e-08
Cs8g02650	0.904999	5.667e-09		Cs4g09010	0.817235	2.12874e-06
Cs8g02680	-0.906748	4.81635e-09		Cs4g09130	-0.873604	7.04319e-08
Cs8g02740	-0.902123	7.29516e-09		Cs4g09240	0.877469	5.3174e-08
Cs8g02840	0.92989	5.49833e-10		Cs4g09340	-0.883716	3.30685e-08
Cs8g02850	-0.898779	9.73883e-09		Cs4g09360	-0.862764	1.50244e-07
Cs8g02870	-0.914761	2.35453e-09		Cs4g09370	-0.970002	2.5778e-12
Cs8g02880	0.966264	4.89248e-12		Cs4g09380	-0.924592	9.18593e-10
Cs8g02900	-0.935151	3.23325e-10		Cs4g09520	0.93474	3.34309e-10
Cs8g02910	-0.92622	7.78586e-10		Cs4g09550	0.864277	1.35804e-07
Cs8g02990	-0.931524	4.63653e-10		Cs4g09670	-0.935976	2.97734e-10
Cs8g03180	-0.916737	1.94425e-09		Cs4g09760	0.921507	1.22842e-09
Cs8g03260	-0.914424	2.41675e-09		Cs4g09780	-0.920311	1.39132e-09
Cs8g03620	-0.928881	6.01907e-10		Cs4g09840	0.927288	6.98573e-10
Cs8g03860	-0.937904	2.4611e-10		Cs4g09890	-0.896624	1.17071e-08
Cs8g03880	-0.923774	9.88755e-10		Cs4g09900	0.821896	1.67396e-06
Cs8g03930	-0.924413	9.29386e-10		Cs4g10020	-0.829797	1.09646e-06
Cs8g03960	-0.916463	1.99526e-09		Cs4g10030	-0.947821	8.94863e-11
Cs8g03980	0.908519	4.13039e-09		Cs4g10110	-0.933773	3.74438e-10
Cs8g04070	-0.899637	9.07833e-09		Cs4g10140	0.941579	1.72389e-10
Cs8g04280	0.90446	5.94357e-09		Cs4g10230	0.92365	9.98805e-10
Cs8g04290	-0.930804	4.99179e-10		Cs4g10250	-0.862586	1.52111e-07
Cs8g04310	-0.925309	8.57082e-10		Cs4g10260	-0.841207	5.763e-07
Cs8g04450	-0.915073	2.27759e-09		Cs4g10300	-0.80185	4.51726e-06
Cs8g04530	-0.925217	8.63313e-10		Cs4g10310	0.961388	1.17072e-11
Cs8g04930	0.899602	9.09818e-09		Cs4g10710	0.917498	1.81431e-09
Cs8g05040	-0.941286	1.75193e-10		Cs4g10770	-0.905223	5.55165e-09
Cs8g05060	-0.90237	7.14053e-09		Cs4g10930	0.881051	4.05603e-08
Cs8g05170	-0.918073	1.72326e-09		Cs4g10970	0.947984	8.81775e-11
Cs8g05230	-0.926084	7.86392e-10		Cs4g10990	-0.812122	2.75131e-06
Cs8g05280	0.914135	2.4792e-09		Cs4g11000	-0.966713	4.82247e-12
Cs8g05360	-0.9082	4.24882e-09		Cs4g11090	0.897362	1.09544e-08
Cs8g05480	-0.906908	4.74471e-09		Cs4g11150	0.85563	2.38562e-07
Cs8g05770	-0.903483	6.49146e-09		Cs4g11200	0.929584	5.6569e-10
Cs8g05780	-0.898715	9.7825e-09		Cs4g11220	-0.800139	4.89626e-06
Cs8g05810	-0.924524	9.20312e-10		Cs4g11450	0.937192	2.64866e-10
Cs8g05940	0.923196	1.04969e-09		Cs4g11470	-0.893644	1.50043e-08
Cs8g06080	-0.911003	3.28711e-09		Cs4g11560	-0.836881	7.40963e-07
Cs8g06450	-0.92594	7.97882e-10		Cs4g11610	-0.930436	5.17106e-10
Cs8g06470	-0.937657	2.51984e-10		Cs4g11890	-0.816348	2.22148e-06
Cs8g06620	0.93879	2.27258e-10		Cs4g12160	-0.886509	2.65434e-08
Cs8g06630	0.939276	2.14814e-10		Cs4g12180	-0.92707	7.1253e-10
Cs8g06750	0.898823	9.71484e-09		Cs4g12260	0.944729	1.21755e-10
Cs8g06870	-0.896836	1.14909e-08		Cs4g12270	-0.849222	3.57344e-07
Cs8g07510	0.952516	4.81795e-11		Cs4g12520	0.921661	1.21276e-09
Cs8g07610	-0.895527	1.28283e-08		Cs4g12600	-0.816438	2.21319e-06
Cs8g07910	0.900873	8.1383e-09		Cs4g12645	-0.829744	1.09964e-06
Cs8g08240	-0.960942	1.25356e-11		Cs4g12700	-0.893019	1.57768e-08
Cs8g08270	0.918798	1.61222e-09		Cs4g12710	0.823349	1.55062e-06
Cs8g08340	-0.918189	1.70657e-09		Cs4g12720	-0.861712	1.61406e-07
Cs8g08420	-0.932371	4.30293e-10		Cs4g12850	-0.904871	5.72039e-09
Cs8g08430	-0.918343	1.68669e-09		Cs4g12870	-0.92392	9.74054e-10
Cs8g08490	-0.895731	1.26257e-08		Cs4g12920	-0.902842	6.87609e-09
Cs8g08880	-0.897574	1.07978e-08		Cs4g12950	-0.869253	9.64034e-08
Cs8g09300	-0.942903	1.52256e-10		Cs4g13010	-0.916433	1.99743e-09
Cs8g09350	-0.910816	3.34225e-09		Cs4g13160	-0.839347	6.41882e-07
Cs8g09780	0.916852	1.9261e-09		Cs4g13210	-0.828391	1.18476e-06
Cs8g11190	-0.896653	1.16788e-08		Cs4g13310	0.905977	5.1754e-09
Cs8g11350	-0.92344	1.0203e-09		Cs4g13350	0.912262	2.92998e-09
Cs8g11410	-0.923115	1.05605e-09		Cs4g13370	-0.861373	1.65088e-07
Cs8g11514	-0.93114	4.81673e-10		Cs4g13640	-0.926956	7.19873e-10
Cs8g11516	-0.934677	3.36553e-10		Cs4g13670	0.931621	4.58169e-10
Cs8g12090	0.913398	2.65278e-09		Cs4g13750	-0.874494	6.59714e-08
Cs8g12230	-0.907031	4.69578e-09		Cs4g13940	-0.914808	2.34645e-09
Cs8g12630	-0.913035	2.73555e-09		Cs4g14150	-0.922259	1.14407e-09
Cs8g12680	0.938693	2.28733e-10		Cs4g14180	-0.890998	1.85387e-08
Cs8g13110	-0.913235	2.68775e-09		Cs4g14230	-0.926525	7.50537e-10
Cs8g13170	-0.957486	2.1824e-11		Cs4g14560	0.904751	5.78652e-09
Cs8g13430	0.906389	4.97215e-09		Cs4g14610	-0.83085	1.03547e-06
Cs8g13440	-0.898385	1.00763e-08		Cs4g14845	0.87993	4.41281e-08
Cs8g13770	-0.89622	1.21348e-08		Cs4g14870	-0.851767	3.05086e-07
Cs8g13800	-0.929882	5.49833e-10		Cs4g14980	0.885987	2.75554e-08
Cs8g14100	-0.92208	1.16753e-09		Cs4g15090	-0.843296	5.10721e-07
Cs8g14260	-0.923762	9.89394e-10		Cs4g15100	-0.898157	1.02766e-08
Cs8g14280	0.935569	3.11361e-10		Cs4g15120	0.931374	4.70863e-10
Cs8g14600	0.955442	3.07784e-11		Cs4g15700	0.850939	3.21025e-07
Cs8g14610	-0.898447	1.00316e-08		Cs4g15710	0.822109	1.65501e-06
Cs8g14690	-0.924061	9.62488e-10		Cs4g15730	0.909119	3.9097e-09
Cs8g14870	0.924509	9.20312e-10		Cs4g15735	0.826427	1.31742e-06
Cs8g14900	0.958117	1.95555e-11		Cs4g15750	0.906343	4.99473e-09
Cs8g14950	0.917333	1.8467e-09		Cs4g15770	0.831048	1.02437e-06
Cs8g14960	0.90514	5.59461e-09		Cs4g15790	-0.936145	2.91861e-10
Cs8g15220	-0.937948	2.4611e-10		Cs4g15800	-0.796915	5.6645e-06
Cs8g15480	0.944224	1.29509e-10		Cs4g15830	-0.801638	4.56354e-06
Cs8g15600	0.938659	2.29508e-10		Cs4g15850	-0.873436	7.13118e-08
Cs8g15680	-0.90448	5.93777e-09		Cs4g15890	0.896039	1.23067e-08
Cs8g15850	-0.915219	2.2475e-09		Cs4g16020	0.899058	9.53697e-09
Cs8g16300	-0.941583	1.72389e-10		Cs4g16040	-0.925272	8.58556e-10
Cs8g16360	0.926256	7.765e-10		Cs4g16055	-0.919699	1.47642e-09
Cs8g16430	-0.924918	8.86299e-10		Cs4g16130	-0.79624	5.84265e-06
Cs8g16890	-0.915641	2.15567e-09		Cs4g16220	-0.816967	2.15705e-06
Cs8g16990	-0.900162	8.68266e-09		Cs4g16270	-0.868908	9.86603e-08
Cs8g17120	0.960975	1.25356e-11		Cs4g16480	0.878328	4.98513e-08
Cs8g17190	0.942336	1.61429e-10		Cs4g16610	0.846837	4.13569e-07
Cs8g17250	-0.93494	3.27219e-10		Cs4g16680	-0.92273	1.09379e-09
Cs8g17320	-0.926628	7.42067e-10		Cs4g16780	-0.820656	1.78643e-06
Cs8g17550	-0.941542	1.72389e-10		Cs4g16810	-0.847813	3.89985e-07
Cs8g17690	-0.909752	3.688e-09		Cs4g16840	-0.903035	6.7525e-09
Cs8g17920	0.939825	2.07124e-10		Cs4g16930	0.962113	1.01008e-11
Cs8g17940	0.898065	1.03585e-08		Cs4g16970	-0.921884	1.18951e-09
Cs8g18010	-0.936463	2.82125e-10		Cs4g17140	-0.928425	6.29434e-10
Cs8g18020	0.940483	1.91219e-10		Cs4g17200	-0.812929	2.63939e-06
Cs8g18050	-0.902622	6.98497e-09		Cs4g17230	-0.887335	2.48203e-08
Cs8g18080	-0.905448	5.43718e-09		Cs4g17370	-0.925544	8.3574e-10
Cs8g18120	-0.921409	1.2397e-09		Cs4g17400	-0.898992	9.58155e-09
Cs8g18130	-0.923514	1.01303e-09		Cs4g17430	0.902569	7.01671e-09
Cs8g18190	0.905418	5.44527e-09		Cs4g17480	-0.912594	2.84567e-09
Cs8g18360	0.94223	1.61429e-10		Cs4g17520	0.856765	2.21682e-07
Cs8g18390	-0.899446	9.22789e-09		Cs4g17540	0.864257	1.35972e-07
Cs8g18490	0.948701	7.8703e-11		Cs4g17560	-0.848161	3.81388e-07
Cs8g18590	-0.934761	3.34309e-10		Cs4g17570	0.90589	5.21348e-09
Cs8g18600	-0.913759	2.56706e-09		Cs4g17750	-0.880416	4.25252e-08
Cs8g18640	-0.905556	5.38525e-09		Cs4g17785	-0.849227	3.57342e-07
Cs8g19260	0.895596	1.276e-08		Cs4g17790	-0.814864	2.39521e-06
Cs8g19430	0.92506	8.75636e-10		Cs4g17800	-0.875439	6.17393e-08
Cs8g19520	0.897179	1.11381e-08		Cs4g17830	-0.882745	3.56899e-08
Cs8g19540	0.903836	6.29045e-09		Cs4g18030	-0.956553	2.50505e-11
Cs8g19700	-0.896116	1.22318e-08		Cs4g18150	-0.853458	2.74005e-07
Cs8g19720	-0.925425	8.44066e-10		Cs4g18250	-0.811159	2.88552e-06
Cs8g19790	0.907032	4.69578e-09		Cs4g18300	0.876896	5.55224e-08
Cs8g19990	-0.916632	1.96063e-09		Cs4g18310	0.972267	1.8331e-12
Cs8g20150	-0.907952	4.3379e-09		Cs4g18350	-0.944128	1.31371e-10
Cs8g20220	0.953274	4.34495e-11		Cs4g18460	0.799913	4.94475e-06
Cs8g20240	-0.900708	8.25447e-09		Cs4g18480	-0.837283	7.25024e-07
Cs8g20280	-0.919352	1.52848e-09		Cs4g18520	-0.873026	7.35093e-08
Cs8g20400	-0.928023	6.52384e-10		Cs4g18630	-0.935281	3.19776e-10
Cs8g20750	0.924929	8.85928e-10		Cs4g18670	-0.916795	1.93484e-09
Cs8g21000	-0.907637	4.46533e-09		Cs4g18790	0.906784	4.80275e-09
Cs8g21010	-0.909818	3.6684e-09		Cs4g18970	-0.92312	1.05605e-09
Cs8g21030	-0.952327	4.86312e-11		Cs4g19270	-0.795878	5.93993e-06
Cs9g01060	-0.950588	6.1898e-11		Cs4g19300	0.846906	4.11794e-07
Cs9g01290	-0.94228	1.61429e-10		Cs4g19330	-0.798663	5.23268e-06
Cs9g01430	0.948902	7.58904e-11		Cs4g19400	0.805671	3.77044e-06
Cs9g01530	-0.944223	1.29509e-10		Cs4g19500	0.958512	1.84685e-11
Cs9g01600	0.955805	2.91097e-11		Cs4g19510	0.910051	3.59034e-09
Cs9g01630	-0.962431	9.43265e-12		Cs4g19560	-0.918178	1.70736e-09
Cs9g01920	0.958532	1.84685e-11		Cs4g19570	-0.939235	2.15781e-10
Cs9g02170	-0.940191	1.98005e-10		Cs4g19580	-0.796807	5.69325e-06
Cs9g02190	-0.900939	8.10396e-09		Cs4g19605	0.868638	1.00343e-07
Cs9g02230	-0.911696	3.08126e-09		Cs4g19620	-0.893965	1.46076e-08
Cs9g02240	0.913902	2.53402e-09		Cs4g19660	0.848231	3.79941e-07
Cs9g02310	-0.914107	2.48404e-09		Cs4g19680	-0.913594	2.60581e-09
Cs9g02390	0.947458	9.33818e-11		Cs4g19690	-0.876894	5.55224e-08
Cs9g02550	0.91866	1.63571e-09		Cs4g19700	-0.881371	3.95677e-08
Cs9g02650	-0.931112	4.82737e-10		Cs4g19710	-0.935068	3.23325e-10
Cs9g02790	0.903988	6.2231e-09		Cs4g19730	-0.884877	3.01905e-08
Cs9g02900	-0.919455	1.51343e-09		Cs4g19840	-0.893673	1.49746e-08
Cs9g02950	-0.929268	5.83195e-10		Cs4g19900	-0.872123	7.84699e-08
Cs9g03000	-0.921844	1.19355e-09		Cs4g19980	-0.89568	1.2678e-08
Cs9g03190	-0.952127	5.00504e-11		Cs4g20000	-0.813558	2.55854e-06
Cs9g03330	-0.898384	1.00763e-08		Cs4g20010	-0.8788	4.81039e-08
Cs9g03490	-0.929105	5.88825e-10		Cs4g20110	-0.897039	1.12751e-08
Cs9g03610	-0.925956	7.97882e-10		Cs4g20130	0.931673	4.58169e-10
Cs9g04020	-0.906947	4.72649e-09		Cs4g20190	-0.887402	2.47212e-08
Cs9g04080	-0.922829	1.08687e-09		Cs4g20280	-0.815467	2.32209e-06
Cs9g04190	-0.898045	1.03629e-08		Cs4g20290	-0.898268	1.01883e-08
Cs9g04210	0.921652	1.21276e-09		Cs4g20330	-0.921245	1.26247e-09
Cs9g04250	-0.961424	1.17072e-11		Cs4g20380	-0.871112	8.43033e-08
Cs9g04470	0.972631	1.8331e-12		Cs4g20410	-0.897075	1.12461e-08
Cs9g04630	0.911014	3.28525e-09		Cs4g20560	-0.814953	2.38444e-06
Cs9g04940	0.908131	4.2688e-09		Cs4g20590	-0.807642	3.42533e-06
Cs9g05040	-0.933214	3.95427e-10		Cs5g01030	-0.815651	2.30181e-06
Cs9g05080	-0.947008	9.52423e-11		Cs5g01200	-0.816378	2.21939e-06
Cs9g05280	-0.903943	6.24404e-09		Cs5g01250	-0.829477	1.11636e-06
Cs9g05680	-0.922296	1.14053e-09		Cs5g01290	-0.92491	8.86299e-10
Cs9g05920	0.93332	3.93095e-10		Cs5g01360	-0.931773	4.54003e-10
Cs9g06040	-0.939413	2.11954e-10		Cs5g01370	-0.906613	4.86919e-09
Cs9g06110	-0.903566	6.45306e-09		Cs5g01400	-0.855819	2.35765e-07
Cs9g06170	-0.919862	1.4546e-09		Cs5g01440	-0.882233	3.71608e-08
Cs9g06270	0.909035	3.94051e-09		Cs5g01460	-0.947077	9.52423e-11
Cs9g06390	-0.912938	2.75801e-09		Cs5g01480	0.850273	3.34783e-07
Cs9g06530	-0.903883	6.26919e-09		Cs5g01560	0.822534	1.62015e-06
Cs9g06610	-0.908208	4.24794e-09		Cs5g01570	0.895833	1.25223e-08
Cs9g06660	-0.936646	2.78364e-10		Cs5g01840	-0.842254	5.42145e-07
Cs9g06790	-0.938921	2.22685e-10		Cs5g01910	-0.84107	5.80357e-07
Cs9g06800	0.928265	6.38496e-10		Cs5g01960	0.81398	2.506e-06
Cs9g06830	-0.915233	2.2467e-09		Cs5g01970	0.903702	6.3754e-09
Cs9g06860	-0.926677	7.38628e-10		Cs5g01990	-0.795785	5.96112e-06
Cs9g06930	-0.942809	1.52256e-10		Cs5g02000	0.92878	6.05517e-10
Cs9g06950	-0.933262	3.93944e-10		Cs5g02110	-0.915597	2.16407e-09
Cs9g07000	-0.944853	1.20868e-10		Cs5g02120	-0.869051	9.77481e-08
Cs9g07130	-0.908841	4.01382e-09		Cs5g02190	0.942902	1.52256e-10
Cs9g07310	-0.898965	9.59832e-09		Cs5g02340	0.797512	5.51126e-06
Cs9g07445	-0.919462	1.51343e-09		Cs5g02350	-0.899673	9.06013e-09
Cs9g07450	-0.944786	1.21402e-10		Cs5g02390	-0.903027	6.75499e-09
Cs9g07520	0.91413	2.4792e-09		Cs5g02400	-0.8454	4.50247e-07
Cs9g07540	-0.928235	6.3987e-10		Cs5g02420	0.882181	3.73004e-08
Cs9g07580	-0.917843	1.7565e-09		Cs5g02430	0.886791	2.59288e-08
Cs9g07615	-0.926633	7.42067e-10		Cs5g02480	0.8561	2.31289e-07
Cs9g07650	0.957175	2.31786e-11		Cs5g02490	-0.947525	9.26906e-11
Cs9g07680	0.954222	3.7557e-11		Cs5g02520	0.878722	4.83885e-08
Cs9g07770	0.912619	2.8435e-09		Cs5g02570	-0.866111	1.19783e-07
Cs9g07790	0.970173	2.5778e-12		Cs5g02630	-0.870956	8.51763e-08
Cs9g07890	-0.952368	4.85804e-11		Cs5g02650	-0.928082	6.4905e-10
Cs9g07940	-0.896057	1.22925e-08		Cs5g02660	0.824136	1.48885e-06
Cs9g07950	-0.938572	2.32439e-10		Cs5g02670	0.868392	1.02031e-07
Cs9g08500	0.916258	2.03391e-09		Cs5g02710	-0.92609	7.86392e-10
Cs9g08740	-0.912304	2.92144e-09		Cs5g02770	-0.854013	2.64626e-07
Cs9g08830	-0.918515	1.66077e-09		Cs5g02790	0.874921	6.40166e-08
Cs9g08880	-0.939027	2.19943e-10		Cs5g02830	0.818719	1.97343e-06
Cs9g08890	0.949328	7.19683e-11		Cs5g02870	0.949243	7.23654e-11
Cs9g09030	0.941343	1.74579e-10		Cs5g02900	-0.931978	4.45453e-10
Cs9g09040	0.922114	1.16339e-09		Cs5g02910	-0.876432	5.74328e-08
Cs9g09050	-0.90371	6.37393e-09		Cs5g03100	-0.914091	2.48727e-09
Cs9g09390	-0.915652	2.15438e-09		Cs5g03133	0.890677	1.90387e-08
Cs9g09530	-0.912219	2.93897e-09		Cs5g03150	0.900402	8.48969e-09
Cs9g09700	-0.963757	7.13447e-12		Cs5g03160	-0.892607	1.62994e-08
Cs9g09840	-0.916664	1.95752e-09		Cs5g03170	-0.950357	6.3282e-11
Cs9g09860	-0.911679	3.08204e-09		Cs5g03210	0.798104	5.36546e-06
Cs9g10150	0.920956	1.29989e-09		Cs5g03240	-0.851545	3.09287e-07
Cs9g10240	0.906728	4.82416e-09		Cs5g03260	-0.883205	3.4384e-08
Cs9g10460	0.932703	4.15859e-10		Cs5g03270	-0.849364	3.54251e-07
Cs9g11550	-0.904951	5.68108e-09		Cs5g03330	0.909245	3.86349e-09
Cs9g11690	-0.945729	1.08298e-10		Cs5g03350	0.943938	1.35145e-10
Cs9g12256	0.907619	4.46851e-09		Cs5g03390	-0.913299	2.67885e-09
Cs9g12300	-0.939333	2.13898e-10		Cs5g03430	-0.929244	5.83863e-10
Cs9g12490	-0.907162	4.64406e-09		Cs5g03480	-0.846443	4.22907e-07
Cs9g13100	0.903071	6.73004e-09		Cs5g03500	-0.874101	6.78112e-08
Cs9g13620	0.920619	1.35034e-09		Cs5g03520	0.892506	1.64287e-08
Cs9g13790	0.947594	9.23327e-11		Cs5g03560	-0.893811	1.47878e-08
Cs9g13800	-0.922996	1.06543e-09		Cs5g03580	-0.833161	9.1326e-07
Cs9g13910	-0.952011	5.09577e-11		Cs5g03660	-0.875875	5.98326e-08
Cs9g13920	-0.915685	2.14715e-09		Cs5g03720	0.950758	6.04664e-11
Cs9g13940	-0.919413	1.51762e-09		Cs5g03730	-0.875465	6.16432e-08
Cs9g14060	-0.926823	7.27594e-10		Cs5g03840	-0.869007	9.79744e-08
Cs9g14090	-0.903439	6.51559e-09		Cs5g03950	-0.894434	1.40327e-08
Cs9g14130	0.932287	4.32886e-10		Cs5g03980	-0.93545	3.13648e-10
Cs9g14140	0.918271	1.69149e-09		Cs5g04130	-0.82035	1.81457e-06
Cs9g14150	0.949103	7.4098e-11		Cs5g04140	-0.902701	6.9374e-09
Cs9g14180	-0.942316	1.61429e-10		Cs5g04240	-0.796355	5.81589e-06
Cs9g14240	-0.914596	2.38433e-09		Cs5g04250	-0.911128	3.25909e-09
Cs9g14360	-0.906989	4.70744e-09		Cs5g04260	-0.809403	3.13722e-06
Cs9g14590	-0.917188	1.86851e-09		Cs5g04280	0.96014	1.36173e-11
Cs9g14610	-0.942001	1.65188e-10		Cs5g04310	-0.887801	2.39161e-08
Cs9g14640	0.971327	2.09973e-12		Cs5g04360	-0.846134	4.30661e-07
Cs9g14790	-0.941625	1.72389e-10		Cs5g04380	-0.941582	1.72389e-10
Cs9g15540	-0.921497	1.22873e-09		Cs5g04490	-0.844985	4.61824e-07
Cs9g15770	-0.921114	1.27995e-09		Cs5g04520	-0.859995	1.80426e-07
Cs9g15830	-0.949531	7.07097e-11		Cs5g04740	-0.815467	2.32209e-06
Cs9g15900	-0.901194	7.91836e-09		Cs5g04840	-0.79793	5.40792e-06
Cs9g15940	-0.927457	6.87103e-10		Cs5g04850	-0.910889	3.3204e-09
Cs9g16010	-0.93361	3.80162e-10		Cs5g04890	0.943366	1.44395e-10
Cs9g16350	-0.91699	1.90668e-09		Cs5g04920	0.833791	8.81011e-07
Cs9g16380	-0.937424	2.59397e-10		Cs5g04940	-0.943388	1.44343e-10
Cs9g16450	-0.895658	1.26935e-08		Cs5g05020	0.868495	1.01315e-07
Cs9g16460	-0.898798	9.73565e-09		Cs5g05130	-0.829958	1.08656e-06
Cs9g16570	-0.936386	2.8273e-10		Cs5g05170	-0.889571	2.08255e-08
Cs9g16640	0.95239	4.85804e-11		Cs5g05180	0.818197	2.0246e-06
Cs9g16810	0.912821	2.78895e-09		Cs5g05190	-0.958729	1.84001e-11
Cs9g16940	-0.926928	7.21094e-10		Cs5g05240	-0.803787	4.13174e-06
Cs9g16960	-0.914956	2.30727e-09		Cs5g05260	0.843666	4.99704e-07
Cs9g17210	0.906212	5.05944e-09		Cs5g05320	-0.874375	6.65179e-08
Cs9g17250	0.933357	3.92342e-10		Cs5g05410	-0.936991	2.69896e-10
Cs9g17280	-0.922762	1.0924e-09		Cs5g05460	0.836184	7.69868e-07
Cs9g17330	-0.905045	5.64517e-09		Cs5g05470	0.927912	6.60274e-10
Cs9g18420	-0.907875	4.36505e-09		Cs5g05500	-0.945598	1.09147e-10
Cs9g18620	-0.926087	7.86392e-10		Cs5g05630	0.946545	1.01693e-10
Cs9g18720	-0.898183	1.02569e-08		Cs5g05640	0.893057	1.57333e-08
Cs9g18780	-0.9031	6.71728e-09		Cs5g05660	0.904948	5.68108e-09
Cs9g18820	-0.937767	2.49845e-10		Cs5g05670	-0.899897	8.87317e-09
Cs9g18960	0.917624	1.79587e-09		Cs5g05730	-0.802913	4.29845e-06
Cs9g19000	-0.934102	3.5984e-10		Cs5g05820	-0.822351	1.63587e-06
Cs9g19270	0.916891	1.92425e-09		Cs5g05850	-0.900888	8.13038e-09
Cs9g19280	0.925505	8.37348e-10		Cs5g05900	0.795608	6.00986e-06
Cs9g19330	0.924568	9.19639e-10		Cs5g05920	-0.798295	5.31738e-06
Cs9g19400	-0.902771	6.9091e-09		Cs5g06000	-0.824184	1.48554e-06
Cs9g19420	-0.906879	4.75444e-09		Cs5g06020	0.944712	1.21755e-10
orange1.1t00013	-0.90024	8.62574e-09		Cs5g06060	0.883771	3.29213e-08
orange1.1t00031	-0.924544	9.19639e-10		Cs5g06160	-0.884164	3.20062e-08
orange1.1t00046	-0.925157	8.68207e-10		Cs5g06170	-0.85061	3.27737e-07
orange1.1t00072	-0.897526	1.0834e-08		Cs5g06250	-0.928986	5.94899e-10
orange1.1t00075	-0.895293	1.31046e-08		Cs5g06320	-0.806854	3.55627e-06
orange1.1t00145	-0.920339	1.38871e-09		Cs5g06400	-0.82647	1.31487e-06
orange1.1t00177	-0.928834	6.02666e-10		Cs5g06550	-0.891207	1.82471e-08
orange1.1t00180	0.987662	0		Cs5g06590	0.841771	5.5818e-07
orange1.1t00194	0.924391	9.3022e-10		Cs5g06600	0.850509	3.29925e-07
orange1.1t00203	-0.934404	3.45713e-10		Cs5g06660	0.941632	1.72389e-10
orange1.1t00204	-0.903422	6.52341e-09		Cs5g06680	-0.909361	3.82666e-09
orange1.1t00208	-0.897545	1.08181e-08		Cs5g06720	-0.898575	9.91054e-09
orange1.1t00227	-0.922519	1.11431e-09		Cs5g06850	-0.86796	1.0525e-07
orange1.1t00230	-0.925132	8.69788e-10		Cs5g06880	-0.837808	7.02339e-07
orange1.1t00246	0.926762	7.3317e-10		Cs5g06940	-0.933023	4.01469e-10
orange1.1t00250	0.914439	2.41549e-09		Cs5g06960	0.936549	2.80493e-10
orange1.1t00255	-0.908786	4.03409e-09		Cs5g07100	-0.909315	3.84269e-09
orange1.1t00267	-0.912822	2.78895e-09		Cs5g07140	-0.837081	7.33212e-07
orange1.1t00272	0.902482	7.07856e-09		Cs5g07155	0.885544	2.85587e-08
orange1.1t00291	-0.926169	7.81542e-10		Cs5g07220	-0.83202	9.73097e-07
orange1.1t00293	-0.913299	2.67885e-09		Cs5g07450	-0.840274	6.08087e-07
orange1.1t00297	-0.9132	2.69741e-09		Cs5g07515	-0.809471	3.1272e-06
orange1.1t00301	-0.916711	1.94917e-09		Cs5g07700	0.946055	1.04847e-10
orange1.1t00326	0.961683	1.12186e-11		Cs5g07710	-0.876327	5.78279e-08
orange1.1t00335	-0.925941	7.97882e-10		Cs5g07860	-0.907759	4.40907e-09
orange1.1t00363	-0.904099	6.15876e-09		Cs5g07870	-0.844888	4.64484e-07
orange1.1t00407	0.930283	5.25064e-10		Cs5g07910	-0.872199	7.80174e-08
orange1.1t00417	-0.91103	3.28106e-09		Cs5g07960	-0.916573	1.97217e-09
orange1.1t00456	-0.907509	4.50484e-09		Cs5g08200	0.918831	1.60837e-09
orange1.1t00474	-0.921196	1.26968e-09		Cs5g08250	-0.907158	4.64406e-09
orange1.1t00493	0.919183	1.5533e-09		Cs5g08380	-0.913142	2.71028e-09
orange1.1t00508	-0.919916	1.44677e-09		Cs5g08390	-0.887181	2.51442e-08
orange1.1t00514	-0.902639	6.97967e-09		Cs5g08450	0.81276	2.66144e-06
orange1.1t00524	-0.937441	2.59383e-10		Cs5g08460	-0.837934	6.97601e-07
orange1.1t00537	0.950068	6.59917e-11		Cs5g08560	-0.924433	9.27837e-10
orange1.1t00538	0.921524	1.22842e-09		Cs5g08700	-0.846465	4.22426e-07
orange1.1t00542	-0.914362	2.42775e-09		Cs5g08720	-0.913511	2.62622e-09
orange1.1t00544	0.913734	2.57117e-09		Cs5g08740	-0.905449	5.43718e-09
orange1.1t00550	-0.904752	5.78652e-09		Cs5g08780	-0.818637	1.98036e-06
orange1.1t00551	0.902727	6.92951e-09		Cs5g08790	-0.864666	1.32022e-07
orange1.1t00554	0.939977	2.03347e-10		Cs5g08840	-0.909938	3.63098e-09
orange1.1t00575	-0.908402	4.18101e-09		Cs5g08850	-0.810361	2.99585e-06
orange1.1t00576	-0.932732	4.14704e-10		Cs5g09020	-0.899424	9.24409e-09
orange1.1t00599	-0.945074	1.17361e-10		Cs5g09060	-0.872722	7.52485e-08
orange1.1t00606	-0.908271	4.2254e-09		Cs5g09070	-0.847681	3.92973e-07
orange1.1t00608	0.920276	1.39636e-09		Cs5g09180	-0.807293	3.48033e-06
orange1.1t00653	-0.895777	1.25865e-08		Cs5g09190	-0.832021	9.73097e-07
orange1.1t00656	-0.918046	1.72621e-09		Cs5g09230	-0.865787	1.22253e-07
orange1.1t00733	-0.947377	9.39054e-11		Cs5g09250	0.939182	2.16673e-10
orange1.1t00762	0.946069	1.04847e-10		Cs5g09260	0.894673	1.37504e-08
orange1.1t00775	0.923809	9.85385e-10		Cs5g09300	0.90971	3.70145e-09
orange1.1t00818	-0.918866	1.60386e-09		Cs5g09350	-0.930466	5.15532e-10
orange1.1t00830	-0.904838	5.73783e-09		Cs5g09360	0.797579	5.49703e-06
orange1.1t00855	-0.930906	4.9214e-10		Cs5g09370	0.860661	1.72519e-07
orange1.1t00910	-0.936413	2.8273e-10		Cs5g09530	-0.843435	5.06706e-07
orange1.1t00937	-0.897465	1.08789e-08		Cs5g09580	-0.871073	8.4474e-08
orange1.1t00956	0.90033	8.54868e-09		Cs5g09600	-0.91462	2.38098e-09
orange1.1t00995	0.924372	9.3159e-10		Cs5g09615	-0.866849	1.13687e-07
orange1.1t01026	-0.900803	8.19451e-09		Cs5g09620	-0.900735	8.24471e-09
orange1.1t01028	0.939634	2.08341e-10		Cs5g09630	0.911375	3.17793e-09
orange1.1t01141	0.908895	3.99155e-09		Cs5g09680	-0.914769	2.35453e-09
orange1.1t01168	0.924109	9.57078e-10		Cs5g09790	-0.835604	7.94435e-07
orange1.1t01253	0.909204	3.87941e-09		Cs5g09810	-0.861314	1.65697e-07
orange1.1t01257	-0.934539	3.39653e-10		Cs5g09840	-0.893176	1.55952e-08
orange1.1t01260	-0.92114	1.27807e-09		Cs5g09850	-0.859581	1.85444e-07
orange1.1t01321	-0.904677	5.82743e-09		Cs5g09860	0.848201	3.80595e-07
orange1.1t01353	-0.93251	4.23631e-10		Cs5g09880	0.930009	5.41352e-10
orange1.1t01375	-0.919144	1.55588e-09		Cs5g09900	0.898253	1.01965e-08
orange1.1t01380	-0.905505	5.4093e-09		Cs5g09980	-0.854533	2.55987e-07
orange1.1t01388	-0.902614	6.98632e-09		Cs5g10140	-0.907891	4.36021e-09
orange1.1t01469	-0.931751	4.54787e-10		Cs5g10240	0.861443	1.64392e-07
orange1.1t01523	0.912468	2.88333e-09		Cs5g10280	0.912204	2.94206e-09
orange1.1t01537	-0.92194	1.18283e-09		Cs5g10320	-0.875167	6.29842e-08
orange1.1t01567	0.941174	1.7705e-10		Cs5g10360	-0.908591	4.10194e-09
orange1.1t01572	-0.932691	4.15966e-10		Cs5g10420	-0.940245	1.97829e-10
orange1.1t01576	-0.929811	5.52582e-10		Cs5g10530	0.856266	2.28856e-07
orange1.1t01586	-0.940837	1.843e-10		Cs5g10590	-0.891825	1.74035e-08
orange1.1t01603	0.938527	2.32676e-10		Cs5g10680	-0.913878	2.53748e-09
orange1.1t01657	-0.926546	7.50014e-10		Cs5g10690	-0.852737	2.86808e-07
orange1.1t01668	-0.941531	1.72389e-10		Cs5g10740	-0.89762	1.07527e-08
orange1.1t01670	-0.916496	1.98992e-09		Cs5g10780	-0.84324	5.11965e-07
orange1.1t01683	0.91882	1.60909e-09		Cs5g10790	-0.827772	1.22587e-06
orange1.1t01692	0.952411	4.85804e-11		Cs5g10810	0.980092	0
orange1.1t01707	0.915799	2.12525e-09		Cs5g10820	0.943099	1.47923e-10
orange1.1t01721	-0.917018	1.90313e-09		Cs5g10870	0.942564	1.5656e-10
orange1.1t01737	-0.904907	5.70104e-09		Cs5g10910	-0.893292	1.54546e-08
orange1.1t01745	0.932158	4.38093e-10		Cs5g11130	0.889921	2.02531e-08
orange1.1t01755	-0.904432	5.95478e-09		Cs5g11220	-0.901613	7.62415e-09
orange1.1t01778	-0.91884	1.60777e-09		Cs5g11280	-0.899048	9.54113e-09
orange1.1t01779	0.897515	1.08403e-08		Cs5g11310	-0.925933	7.97882e-10
orange1.1t01827	0.907388	4.55558e-09		Cs5g11320	-0.891094	1.83946e-08
orange1.1t01850	-0.922624	1.10599e-09		Cs5g11340	-0.910132	3.56376e-09
orange1.1t01858	-0.904719	5.80353e-09		Cs5g11480	-0.80758	3.43404e-06
orange1.1t01859	-0.917638	1.7958e-09		Cs5g11490	0.87628	5.80147e-08
orange1.1t01882	-0.92728	6.98573e-10		Cs5g11560	-0.801962	4.49281e-06
orange1.1t01884	0.907559	4.48476e-09		Cs5g11610	-0.806958	3.53787e-06
orange1.1t01890	-0.906269	5.02994e-09		Cs5g11630	0.930388	5.19348e-10
orange1.1t01892	-0.91887	1.60386e-09		Cs5g11720	0.950481	6.20276e-11
orange1.1t01898	0.955218	3.21102e-11		Cs5g11730	-0.844384	4.78157e-07
orange1.1t01899	0.948473	8.06069e-11		Cs5g11770	-0.914752	2.35544e-09
orange1.1t01914	0.910467	3.44943e-09		Cs5g11820	-0.888339	2.29724e-08
orange1.1t01917	0.950481	6.20276e-11		Cs5g11950	-0.871837	8.00421e-08
orange1.1t01918	0.904532	5.91057e-09		Cs5g11980	-0.906441	4.94581e-09
orange1.1t02014	-0.91446	2.41159e-09		Cs5g12070	-0.853327	2.76182e-07
orange1.1t02041	-0.899108	9.49179e-09		Cs5g12080	-0.85871	1.9607e-07
orange1.1t02046	-0.909026	3.94179e-09		Cs5g12110	-0.942606	1.55887e-10
orange1.1t02061	-0.913636	2.59813e-09		Cs5g12130	-0.857213	2.15267e-07
orange1.1t02074	-0.917653	1.79384e-09		Cs5g12160	-0.935227	3.20888e-10
orange1.1t02097	-0.928365	6.3077e-10		Cs5g12260	-0.933207	3.95427e-10
orange1.1t02098	-0.925526	8.36046e-10		Cs5g12270	-0.863478	1.43302e-07
orange1.1t02099	0.931011	4.8881e-10		Cs5g12370	-0.93506	3.23325e-10
orange1.1t02119	0.934608	3.38236e-10		Cs5g12450	-0.944952	1.1968e-10
orange1.1t02122	-0.927214	7.02103e-10		Cs5g12460	0.817015	2.15182e-06
orange1.1t02123	-0.903521	6.47249e-09		Cs5g12590	-0.884917	3.00923e-08
orange1.1t02132	0.928651	6.13528e-10		Cs5g12710	-0.892151	1.69575e-08
orange1.1t02146	-0.920537	1.36167e-09		Cs5g12720	0.895686	1.26768e-08
orange1.1t02207	-0.900605	8.34013e-09		Cs5g12780	-0.835884	7.83211e-07
orange1.1t02216	-0.902773	6.9091e-09		Cs5g12850	-0.919289	1.53825e-09
orange1.1t02314	0.939575	2.0881e-10		Cs5g12860	-0.928742	6.06876e-10
orange1.1t02331	-0.897981	1.04224e-08		Cs5g12900	0.847927	3.87095e-07
orange1.1t02369	-0.938761	2.27754e-10		Cs5g12910	0.811037	2.90284e-06
orange1.1t02371	0.922807	1.089e-09		Cs5g12920	0.80258	4.36501e-06
orange1.1t02378	-0.929042	5.90748e-10		Cs5g13050	-0.904493	5.93288e-09
orange1.1t02398	-0.945836	1.07759e-10		Cs5g13060	-0.902175	7.27093e-09
orange1.1t02418	0.896196	1.2152e-08		Cs5g13090	-0.846402	4.23806e-07
orange1.1t02421	-0.907606	4.46943e-09		Cs5g13190	0.864669	1.32022e-07
orange1.1t02438	-0.904963	5.68108e-09		Cs5g13250	-0.875679	6.07208e-08
orange1.1t02440	-0.948577	7.96781e-11		Cs5g13290	-0.803	4.28253e-06
orange1.1t02456	-0.946661	1.00347e-10		Cs5g13300	-0.878339	4.98238e-08
orange1.1t02457	-0.931836	4.51782e-10		Cs5g13510	0.90589	5.21348e-09
orange1.1t02463	-0.946138	1.04582e-10		Cs5g13555	0.916087	2.06979e-09
orange1.1t02482	-0.918302	1.68924e-09		Cs5g13700	0.871618	8.13525e-08
orange1.1t02554	-0.925699	8.2119e-10		Cs5g13770	-0.817121	2.14095e-06
orange1.1t02556	0.947894	8.93176e-11		Cs5g13810	-0.937909	2.4611e-10
orange1.1t02557	0.935215	3.20888e-10		Cs5g13860	-0.931547	4.62715e-10
orange1.1t02597	-0.933789	3.74152e-10		Cs5g13890	-0.951272	5.60442e-11
orange1.1t02608	0.942826	1.52256e-10		Cs5g13960	-0.904472	5.93916e-09
orange1.1t02618	-0.941339	1.74579e-10		Cs5g13970	-0.850983	3.20255e-07
orange1.1t02676	-0.921517	1.22842e-09		Cs5g14020	-0.874131	6.76712e-08
orange1.1t02723	-0.92784	6.63877e-10		Cs5g14025	-0.855585	2.39189e-07
orange1.1t02724	-0.968102	3.49224e-12		Cs5g14050	0.877032	5.49392e-08
orange1.1t02745	-0.904108	6.15661e-09		Cs5g14110	-0.939117	2.1857e-10
orange1.1t02747	0.935689	3.08408e-10		Cs5g14400	-0.870197	9.01185e-08
orange1.1t02749	0.931642	4.58169e-10		Cs5g14450	-0.899013	9.57139e-09
orange1.1t02754	0.932668	4.16733e-10		Cs5g14730	0.83502	8.20876e-07
orange1.1t02774	-0.907439	4.53817e-09		Cs5g14800	0.96641	4.89248e-12
orange1.1t02782	-0.925292	8.58131e-10		Cs5g14840	0.951932	5.11668e-11
orange1.1t02795	0.909932	3.63098e-09		Cs5g14880	0.969241	3.01858e-12
orange1.1t02803	-0.909795	3.67212e-09		Cs5g14900	0.951226	5.61907e-11
orange1.1t02805	-0.911099	3.26106e-09		Cs5g14920	0.924766	8.98724e-10
orange1.1t02808	-0.933195	3.95474e-10		Cs5g14950	0.941949	1.66046e-10
orange1.1t02864	-0.901618	7.62415e-09		Cs5g14960	-0.855896	2.3461e-07
orange1.1t02868	-0.971824	1.99698e-12		Cs5g15090	0.852269	2.9556e-07
orange1.1t02892	0.907255	4.61638e-09		Cs5g15140	-0.851268	3.14593e-07
orange1.1t02903	0.895203	1.32061e-08		Cs5g15150	-0.929223	5.83863e-10
orange1.1t02944	-0.934433	3.44735e-10		Cs5g15220	-0.924338	9.35124e-10
orange1.1t02994	-0.897646	1.07322e-08		Cs5g15230	-0.931805	4.52496e-10
orange1.1t03035	-0.924553	9.19639e-10		Cs5g15240	-0.94436	1.27672e-10
orange1.1t03043	0.910537	3.42791e-09		Cs5g15250	-0.93947	2.10976e-10
orange1.1t03143	-0.911688	3.08126e-09		Cs5g15260	-0.861084	1.68268e-07
orange1.1t03156	-0.938306	2.40947e-10		Cs5g15300	-0.947249	9.47727e-11
orange1.1t03161	0.902787	6.90497e-09		Cs5g15330	-0.917611	1.79587e-09
orange1.1t03163	-0.905839	5.23364e-09		Cs5g15510	-0.814149	2.48439e-06
orange1.1t03165	0.928769	6.05517e-10		Cs5g15645	0.86829	1.02822e-07
orange1.1t03169	-0.945577	1.09147e-10		Cs5g15650	0.868603	1.00532e-07
orange1.1t03172	-0.911879	3.03291e-09		Cs5g15750	-0.916381	2.00746e-09
orange1.1t03178	-0.910246	3.51847e-09		Cs5g15920	-0.963947	6.89987e-12
orange1.1t03202	-0.937678	2.51984e-10		Cs5g16000	-0.89805	1.03629e-08
orange1.1t03205	0.929183	5.85727e-10		Cs5g16220	0.890005	2.01317e-08
orange1.1t03231	-0.955022	3.26537e-11		Cs5g16250	-0.891122	1.83746e-08
orange1.1t03234	-0.898531	9.94997e-09		Cs5g16350	0.839542	6.34364e-07
orange1.1t03244	0.927501	6.85304e-10		Cs5g16430	-0.869455	9.50833e-08
orange1.1t03246	-0.904535	5.91057e-09		Cs5g16500	-0.879484	4.56832e-08
orange1.1t03262	-0.898383	1.00763e-08		Cs5g16510	-0.91531	2.23076e-09
orange1.1t03268	0.948668	7.87751e-11		Cs5g16770	-0.929444	5.72568e-10
orange1.1t03272	-0.939197	2.16652e-10		Cs5g16780	-0.921668	1.21276e-09
orange1.1t03291	-0.902419	7.11488e-09		Cs5g16830	-0.925238	8.61803e-10
orange1.1t03293	-0.943139	1.47915e-10		Cs5g16840	-0.831224	1.0153e-06
orange1.1t03294	-0.93981	2.07124e-10		Cs5g16850	-0.928483	6.26514e-10
orange1.1t03352	-0.903234	6.63561e-09		Cs5g16970	-0.927899	6.60757e-10
orange1.1t03403	0.910788	3.35082e-09		Cs5g16975	-0.865046	1.28601e-07
orange1.1t03405	-0.936778	2.74048e-10		Cs5g17040	-0.918318	1.68867e-09
orange1.1t03406	-0.927137	7.07341e-10		Cs5g17060	-0.80232	4.41766e-06
orange1.1t03409	-0.917296	1.85076e-09		Cs5g17530	-0.911724	3.07648e-09
orange1.1t03412	-0.932468	4.25043e-10		Cs5g17820	-0.831978	9.75263e-07
orange1.1t03462	-0.912983	2.74494e-09		Cs5g17950	-0.914238	2.45944e-09
orange1.1t03465	0.966224	4.89248e-12		Cs5g18000	-0.917144	1.87739e-09
orange1.1t03468	-0.934767	3.34309e-10		Cs5g18010	0.965234	5.72575e-12
orange1.1t03475	0.979265	0		Cs5g18050	0.809539	3.11719e-06
orange1.1t03479	-0.912253	2.9309e-09		Cs5g18230	0.926092	7.86392e-10
orange1.1t03508	0.910254	3.51847e-09		Cs5g18280	0.80622	3.67044e-06
orange1.1t03520	0.939866	2.06214e-10		Cs5g18300	-0.903515	6.47326e-09
orange1.1t03521	0.935129	3.23325e-10		Cs5g18370	-0.811386	2.85225e-06
orange1.1t03536	0.91789	1.75201e-09		Cs5g18450	0.817761	2.07198e-06
orange1.1t03543	-0.923096	1.05605e-09		Cs5g18480	0.889993	2.01453e-08
orange1.1t03596	-0.931165	4.81031e-10		Cs5g18500	0.936829	2.72319e-10
orange1.1t03613	-0.913819	2.55044e-09		Cs5g18620	-0.857177	2.15692e-07
orange1.1t03636	0.909917	3.6347e-09		Cs5g18830	0.851981	3.00877e-07
orange1.1t03732	0.930929	4.91922e-10		Cs5g18920	-0.922926	1.07361e-09
orange1.1t03734	0.912175	2.94795e-09		Cs5g18990	-0.920161	1.41248e-09
orange1.1t03760	-0.926754	7.3317e-10		Cs5g19050	-0.835254	8.09759e-07
orange1.1t03770	-0.901276	7.86247e-09		Cs5g19110	-0.825134	1.41419e-06
orange1.1t03771	-0.915948	2.10126e-09		Cs5g19440	0.930265	5.25266e-10
orange1.1t03813	-0.96261	9.43265e-12		Cs5g19500	0.976585	5.4993e-13
orange1.1t03896	-0.9333	3.93095e-10		Cs5g19570	0.857807	2.07234e-07
orange1.1t04029	-0.908757	4.03984e-09		Cs5g19590	0.843249	5.11965e-07
orange1.1t04035	0.960647	1.31428e-11		Cs5g19640	0.936951	2.7094e-10
orange1.1t04040	0.937704	2.51955e-10		Cs5g19920	0.817916	2.0548e-06
orange1.1t04046	-0.926434	7.59567e-10		Cs5g19950	0.86446	1.3403e-07
orange1.1t04054	0.928169	6.44161e-10		Cs5g20100	-0.882122	3.74502e-08
orange1.1t04070	-0.899854	8.8997e-09		Cs5g20360	0.955179	3.21102e-11
orange1.1t04113	-0.896035	1.23067e-08		Cs5g20400	0.869184	9.68999e-08
orange1.1t04139	0.916076	2.07094e-09		Cs5g20435	0.860234	1.77579e-07
orange1.1t04193	-0.939727	2.07254e-10		Cs5g20470	0.920172	1.41248e-09
orange1.1t04194	-0.94248	1.58477e-10		Cs5g20510	-0.886157	2.72126e-08
orange1.1t04304	-0.936881	2.7113e-10		Cs5g20660	-0.869681	9.36265e-08
orange1.1t04332	0.900496	8.42447e-09		Cs5g20950	-0.949434	7.14034e-11
orange1.1t04379	-0.90914	3.90299e-09		Cs5g21040	0.853749	2.68883e-07
orange1.1t04386	0.949598	7.01483e-11		Cs5g21120	0.846422	4.23385e-07
orange1.1t04394	-0.906303	5.01394e-09		Cs5g21145	0.902022	7.3579e-09
orange1.1t04400	-0.921682	1.21276e-09		Cs5g21150	0.87463	6.53557e-08
orange1.1t04444	0.928825	6.02666e-10		Cs5g21160	0.920614	1.35034e-09
orange1.1t04471	0.921442	1.23604e-09		Cs5g21760	-0.913314	2.67803e-09
orange1.1t04499	-0.95154	5.40265e-11		Cs5g21940	-0.897235	1.10925e-08
orange1.1t04515	0.903686	6.3832e-09		Cs5g21980	-0.892727	1.61476e-08
orange1.1t04550	0.919888	1.45077e-09		Cs5g21990	-0.887967	2.36439e-08
orange1.1t04570	0.957147	2.31786e-11		Cs5g22060	0.9641	6.89987e-12
orange1.1t04597	0.91514	2.26229e-09		Cs5g22140	0.930702	5.04381e-10
orange1.1t04599	0.918153	1.71007e-09		Cs5g22170	0.846736	4.16e-07
orange1.1t04608	0.905248	5.54299e-09		Cs5g22365	0.872538	7.61542e-08
orange1.1t04643	-0.89996	8.8246e-09		Cs5g22460	0.91287	2.77871e-09
orange1.1t04659	0.903941	6.24404e-09		Cs5g22580	-0.919777	1.46553e-09
orange1.1t04672	0.945884	1.07759e-10		Cs5g22630	-0.87908	4.70911e-08
orange1.1t04682	0.966627	4.82247e-12		Cs5g22660	-0.818883	1.95754e-06
orange1.1t04684	0.93656	2.80493e-10		Cs5g22690	-0.94432	1.28141e-10
orange1.1t04729	-0.969104	3.01858e-12		Cs5g22790	-0.851759	3.05144e-07
orange1.1t04730	-0.947802	8.94863e-11		Cs5g22800	-0.91324	2.68775e-09
orange1.1t04781	0.927268	6.98573e-10		Cs5g22920	-0.915186	2.25477e-09
orange1.1t04788	-0.928232	6.3987e-10		Cs5g23120	0.829227	1.13244e-06
orange1.1t04818	-0.895341	1.30505e-08		Cs5g23130	0.912402	2.89788e-09
orange1.1t04819	-0.907835	4.37915e-09		Cs5g23170	-0.806967	3.53714e-06
orange1.1t04875	0.90046	8.44583e-09		Cs5g23640	-0.927396	6.9063e-10
orange1.1t04964	0.913847	2.54526e-09		Cs5g23770	0.870273	8.96426e-08
orange1.1t04970	-0.938171	2.42812e-10		Cs5g23780	0.833055	9.18673e-07
orange1.1t04990	0.917844	1.7565e-09		Cs5g24300	0.818177	2.02632e-06
orange1.1t05025	0.928928	5.99261e-10		Cs5g24420	-0.956911	2.3749e-11
orange1.1t05054	0.912044	2.98835e-09		Cs5g24430	0.920458	1.37284e-09
orange1.1t05077	-0.905076	5.62909e-09		Cs5g24460	-0.93572	3.08087e-10
orange1.1t05092	0.91302	2.7367e-09		Cs5g24550	-0.851427	3.1145e-07
orange1.1t05120	0.92401	9.67249e-10		Cs5g24700	-0.800771	4.75542e-06
orange1.1t05160	0.956923	2.3749e-11		Cs5g24760	-0.925919	7.98626e-10
orange1.1t05232	-0.937775	2.49845e-10		Cs5g24840	-0.91302	2.7367e-09
orange1.1t05259	-0.942019	1.65188e-10		Cs5g24900	-0.938253	2.42189e-10
orange1.1t05560	-0.926741	7.33481e-10		Cs5g24940	0.812295	2.72732e-06
orange1.1t05863	0.954169	3.76729e-11		Cs5g24990	-0.918397	1.679e-09
orange1.1t05893	0.907431	4.53926e-09		Cs5g25010	-0.928129	6.46287e-10
orange1.1t05912	-0.926533	7.50537e-10		Cs5g25140	-0.920168	1.41248e-09
orange1.1t05915	0.950749	6.04664e-11		Cs5g25220	-0.905853	5.23165e-09
orange1.1t05923	0.923067	1.05697e-09		Cs5g25410	-0.863329	1.44673e-07
orange1.1t05929	0.89962	9.08548e-09		Cs5g25420	-0.889094	2.16486e-08
orange1.1t05958	0.919208	1.55327e-09		Cs5g25610	-0.798846	5.1879e-06
orange1.1t05970	0.916461	1.99526e-09		Cs5g25620	-0.858627	1.97126e-07
orange1.1t05971	0.937898	2.4611e-10		Cs5g25630	0.884118	3.21001e-08
orange1.1t05983	0.899248	9.37469e-09		Cs5g25660	-0.955026	3.26537e-11
orange1.1t05991	0.914049	2.49815e-09		Cs5g25740	0.915376	2.21598e-09
orange1.1t06019	-0.920721	1.33369e-09		Cs5g25760	0.936626	2.78716e-10
orange1.1t06037	0.941489	1.73154e-10		Cs5g25850	-0.951804	5.21289e-11
orange1.1t06039	0.915792	2.1253e-09		Cs5g25900	-0.937261	2.62986e-10
orange1.1t06040	0.901701	7.57319e-09		Cs5g25920	-0.965369	5.72575e-12
orange1.1t06065	0.918487	1.66537e-09		Cs5g25930	-0.849033	3.61422e-07
orange1.1t06066	0.926315	7.70872e-10		Cs5g26090	-0.915868	2.11383e-09
				Cs5g26130	0.920152	1.41294e-09
				Cs5g26220	0.843792	4.96194e-07
				Cs5g26320	0.803096	4.26589e-06
[truncated: 2,168 more rows]
