# Supplementary material for: Gene coexpression network analysis of fruit transcriptomes uncovers a possible mechanistically distinct class of sugar/acid ratio-associated genes in sweet orange
Source: BMC Plant Biol. 2017 Oct 30;17:186. doi: 10.1186/s12870-017-1138-8 (PMC5663102; doi:10.1186/s12870-017-1138-8)
Supplement: Supplementary file 2 — Correlation of sugar/acid raio-correlated genes with sugar or acid levels. (XLSX 17 kb) [file 12870_2017_1138_MOESM2_ESM.xlsx]

## Sheet: SugarAcidRatioGenes
Correlation of sugar/acid raio-correlated genes with sugar or acid levels.
CsGID	Sugar/Acid ratio		Sugar		Acid
	Pcc	FDR	Pcc	FDR	Pcc	FDR
Cs1g03610	0.909754	4.8917e-06	0.481221	0.0204082	-0.231385	0.311484
Cs7g06285	0.904574	4.8917e-06	0.778081	1.28141e-05	0.0666379	0.776047
Cs1g14800	0.900716	4.95128e-06	0.433841	0.0395926	-0.27166	0.232632
Cs4g20090	0.894994	6.69163e-06	0.579383	0.00378495	-0.0831061	0.720987
Cs2g06990	0.885935	8.69164e-06	0.561608	0.0053264	-0.163927	0.474356
orange1.1t00281	0.884168	8.69164e-06	0.66025	0.00060301	-0.0350843	0.882473
Cs2g02680	0.882661	8.69164e-06	0.63262	0.00119856	-0.0267479	0.910084
Cs2g20110	0.882486	8.69164e-06	0.405963	0.0560872	-0.275228	0.226609
Cs5g06080	0.880601	9.32759e-06	0.789978	7.71048e-06	0.00209776	0.99303
Cs1g13320	0.874345	1.34291e-05	0.824573	1.45572e-06	0.0665716	0.77618
Cs1g25820	0.872336	1.37235e-05	0.689557	0.000270424	-0.0256411	0.913198
Cs7g23240	0.862043	2.8717e-05	0.434407	0.0393169	-0.149788	0.514221
Cs3g01830	0.860244	2.96584e-05	0.621697	0.00154448	-0.175237	0.444352
Cs9g06700	0.859593	2.96584e-05	0.760183	2.61125e-05	0.043388	0.854375
Cs1g01170	0.859288	2.96584e-05	0.383296	0.072875	-0.322727	0.15332
Cs7g27620	0.853973	4.12785e-05	0.453605	0.0303578	-0.16749	0.464632
Cs5g19950	0.85258	4.33443e-05	0.86446	1.3403e-07	0.15133	0.509774
orange1.1t01135	0.842575	7.813e-05	0.381346	0.0744857	-0.237541	0.298861
orange1.1t01829	0.842468	7.813e-05	0.648055	0.000824879	-0.100365	0.665402
Cs8g10300	0.835034	0.000110657	0.301624	0.16515	-0.352649	0.117164
Cs5g20010	0.831918	0.000123822	0.78079	1.14299e-05	-0.0260199	0.912103
orange1.1t02370	0.830701	0.000123822	0.367021	0.0872308	-0.254129	0.266071
orange1.1t03587	0.830444	0.000123822	0.824531	1.45882e-06	0.150509	0.512143
orange1.1t00185	0.830293	0.000123822	0.390042	0.0675449	-0.347368	0.122867
Cs5g03630	0.828239	0.000135537	0.598563	0.00255871	0.0310529	0.896203
orange1.1t02243	0.827436	0.000137803	0.594045	0.00281353	0.0235985	0.919652
Cs7g30380	0.825644	0.000147358	0.398495	0.0612828	-0.254719	0.264905
Cs5g31010	0.82528	0.000147358	0.634709	0.00114191	0.0872506	0.708058
Cs5g18850	0.824194	0.000149834	0.544605	0.00725184	-0.135421	0.556079
Cs5g18450	0.820482	0.000174349	0.817761	2.07198e-06	0.273469	0.229342
orange1.1t01769	0.820443	0.000174349	0.573959	0.00420207	-0.286732	0.206908
orange1.1t00612	0.817556	0.00019971	0.751297	3.64555e-05	-0.00282731	0.990472
Cs8g19210	0.816949	0.00020148	0.387293	0.0697035	-0.17916	0.433749
Cs5g23250	0.814662	0.000210443	0.678827	0.000366631	0.103085	0.656533
Cs3g17860	0.814459	0.000210443	0.784475	9.79034e-06	0.142787	0.53452
Cs5g17210	0.814453	0.000210443	0.443635	0.0347924	-0.176749	0.44021
Cs5g20400	0.812889	0.000221004	0.869184	9.68999e-08	0.168044	0.463114
Cs7g30920	0.812742	0.000221004	0.380314	0.0753517	-0.217736	0.339865
Cs6g02710	0.811386	0.000230473	0.685559	0.000303441	0.0390644	0.869292
Cs1g10530	0.811142	0.000230473	0.919928	1.44584e-09	0.288067	0.204825
Cs4g14130	0.810708	0.000230473	0.520871	0.0109288	-0.182217	0.425738
Cs1g24590	0.810252	0.000230473	0.369662	0.0847547	-0.236754	0.300344
Cs3g24700	0.81006	0.000230473	0.73184	7.24121e-05	0.18762	0.411505
Cs9g17670	0.809221	0.000234078	0.392484	0.0657191	-0.220715	0.333496
Cs9g13750	0.809051	0.000234078	0.442139	0.0354907	-0.157042	0.493475
orange1.1t02858	0.805983	0.000266929	0.423627	0.0451286	-0.218404	0.338384
Cs3g12560	0.805834	0.000266929	0.407939	0.0547863	-0.204129	0.370718
Cs1g20290	0.803263	0.000299053	0.273024	0.211205	-0.348619	0.121543
Cs4g15700	0.802931	0.000299053	0.850939	3.21025e-07	0.250511	0.273132
Cs7g31620	0.802153	0.000301013	0.562462	0.00524009	-0.080132	0.730989
Cs5g05940	0.800775	0.000315905	0.357952	0.096079	-0.215514	0.345037
orange1.1t00294	0.800524	0.000315905	0.588413	0.00315899	-0.136861	0.551583
Cs8g05200	0.799695	0.000322531	0.322277	0.137082	-0.25858	0.257248
Cs3g07510	0.799277	0.000322531	0.414296	0.0507128	-0.19629	0.389854
Cs9g08500	0.799162	0.000322531	0.916258	2.03391e-09	0.208251	0.361185
Cs2g27550	0.798451	0.000324832	0.41432	0.050705	-0.138315	0.547447
Cs1g23800	0.798029	0.000324832	0.490743	0.0176786	-0.0858353	0.712385
Cs1g20300	0.797695	0.000324832	0.317929	0.142624	-0.289288	0.202996
Cs9g18100	0.797523	0.000324832	0.76207	2.43023e-05	0.172569	0.451124
Cs6g05010	0.795381	0.000350802	0.307826	0.156246	-0.48515	0.0284827
Cs7g32260	0.795379	0.000350802	0.755379	3.13408e-05	0.191244	0.402719
Cs6g03950	-0.797796	0.000324832	-0.639217	0.0010258	0.0383276	0.871535
Cs8g18390	-0.802134	0.000301013	-0.899446	9.22789e-09	-0.268457	0.238563
Cs2g06500	-0.816511	0.000201491	-0.752273	3.51612e-05	-0.212208	0.352148
Cs7g25170	-0.82403	0.000149834	-0.810668	2.95501e-06	-0.14141	0.538683
Cs7g13310	-0.831264	0.000123822	-0.861217	1.66675e-07	-0.132546	0.564626
Cs8g06880	-0.83556	0.000110657	-0.456312	0.0292484	0.333006	0.139656
Cs1g25210	-0.83948	9.07253e-05	-0.760798	2.55039e-05	-0.0613504	0.793544
Cs5g24670	-0.873234	1.36642e-05	-0.633302	0.0011801	0.0782233	0.737615
Cs2g07220	-0.876214	1.24493e-05	-0.586699	0.00326881	0.0625417	0.78964
Cs6g16160	-0.89031	7.04979e-06	-0.354581	0.0995191	0.455711	0.0399533
Cs9g07750	-0.891221	7.04979e-06	-0.801147	4.66973e-06	-0.000541008	0.997998
Notes: 1) Red indicates the ratio-related genes that are strongly correlated with sugar.
2) Blue indicates the only two ratio-related genes that are strongly correlated with acid (p-value <0.05).
